# Supplementary material for: Regulatory network rewiring for secondary metabolism in Arabidopsis thaliana under various conditions
Source: BMC Plant Biol. 2014 Jul 4;14:180. doi: 10.1186/1471-2229-14-180 (PMC4105546; doi:10.1186/1471-2229-14-180)
Supplement: Additional file 1: Table S1 — Classification of secondary metabolism. [file 1471-2229-14-180-S1.xls]

## Sheet: Sheet1
Flavonoids Biosynthesis	Anthocyanins Biosynthesis	anthocyanin biosynthesis (pelargonidin 3-O-glucoside, cyanidin 3-O-glucoside)
		pelargonidin conjugates biosynthesis
		superpathway of anthocyanin biosynthesis (from cyanidin and cyanidin 3-O-glucoside)
	Chalcones Biosynthesis	flavonoid biosynthesis
	Flavones Biosynthesis	luteolin biosynthesis
	Flavonols Biosynthesis	2,3-cis-flavanols biosynthesis
		flavonol biosynthesis
		kaempferol glucoside biosynthesis (Arabidopsis)
		methylquercetin biosynthesis
		quercetin glucoside biosynthesis
		quercetinsulphates biosynthesis
	Leucoanthocyanidins (flavan-3,4-diols) Biosynthesis	leucodelphinidin biosynthesis
		leucopelargonidin and leucocyanidin biosynthesis
	Proanthocyanidins Biosynthesis	proanthocyanidin biosynthesis from flavanols
	flavonoid biosynthesis
Nitrogen-Containing Secondary Compounds Biosynthesis	Nitrogen-Containing Glucosides Biosynthesis	Glucosinolates	aliphatic glucosinolate biosynthesis, side chain elongation cycle
			glucosinolate biosynthesis from dihomomethionine
			glucosinolate biosynthesis from hexahomomethionine
			glucosinolate biosynthesis from homomethionine
			glucosinolate biosynthesis from pentahomomethionine
			glucosinolate biosynthesis from phenylalanine
			glucosinolate biosynthesis from tetrahomomethionine
			glucosinolate biosynthesis from trihomomethionine
			glucosinolate biosynthesis from tryptophan
	Non protein Amino Acids Biosynthesis	asparagine biosynthesis II
	hydroxycinnamic acid tyramine amides biosynthesis
Phenylpropanoid Derivatives Biosynthesis	Benzenoids Biosynthesis	salicylic acid biosynthesis
		volatile benzenoid ester biosynthesis
	Cinnamates Biosynthesis	ferulate and sinapate biosynthesis
		free phenylpropanoid acid biosynthesis
		phenylpropanoid biosynthesis, initial reactions
		sinapate ester biosynthesis
	Coumarins Biosynthesis	coumarin biosynthesis (via 2-coumarate)
		esculetin biosynthesis
		scopoletin biosynthesis
		simple coumarins biosynthesis
	Lignins Biosynthesis	coniferin metabolism
		monolignol glucosides biosynthesis
		phenylpropanoid biosynthesis
	Quinones Biosynthesis	1,4-dihydroxy-2-naphthoate biosynthesis II (plants)
Sugar Derivatives Biosynthesis	Cyclitols Biosynthesis	galactosylcyclitol biosynthesis
		lipid-dependent phytate biosynthesis I (via Ins(1,4,5)P3)
		lipid-dependent phytate biosynthesis II (via Ins(1,3,4)P3)
		lipid-independent phytate biosynthesis
		myo-inositol biosynthesis
		phytate degradation I
		superpathway of lipid-dependent phytate biosynthesis
	CA1P biosynthesis
Terpenoids Biosynthesis	Diterpenoids Biosynthesis	Gibberellins Biosynthesis	ent-kaurene biosynthesis
			GA12 biosynthesis
			gibberellin biosynthesis I (non C-3, non C-13 hydroxylation)
			gibberellin biosynthesis II (early C-3 hydroxylation)
			gibberellin biosynthesis III (early C-13 hydroxylation)
			superpathway of GA12 biosynthesis
			superpathway of gibberellin biosynthesis
		phytol salvage pathway
		phytyl-PP biosynthesis
		superpathway of geranylgeranyldiphosphate biosynthesis I (cytosolic)
		superpathway of geranylgeranyldiphosphate biosynthesis II (plastidic)
	Hemiterpenes Biosynthesis	mevalonate pathway
	Monoterpenoids Biosynthesis	linalool biosynthesis
		monoterpene biosynthesis
	Sesquiterpenoids Biosynthesis	Abscisic acid Biosynthesis	Abscisic acid derivative Biosynthesis	abscisic acid glucose ester biosynthesis
				phaseic acid biosynthesis
			abscisic acid biosynthesis
			aldehyde oxidation I
		beta-caryophyllene biosynthesis
		farnesene biosynthesis
	Tetraterpenoids Biosynthesis	Carotenoids Biosynthesis	antheraxanthin and violaxanthin biosynthesis
			β-carotene biosynthesis
			δ-carotene biosynthesis
			lutein biosynthesis
			superpathway of carotenoid biosynthesis
			trans-lycopene biosynthesis
			zeaxanthin biosynthesis
	Triterpenoids Biosynthesis	α-amyrin biosynthesis
		arabidiol biosynthesis
		baruol biosynthesis
		epoxysqualene biosynthesis
		lupeol biosynthesis
		marneral biosynthesis
		sterol biosynthesis
		thalianol and derivatives biosynthesis
