# Supplementary material for: Regulatory network rewiring for secondary metabolism in Arabidopsis thaliana under various conditions
Source: BMC Plant Biol. 2014 Jul 4;14:180. doi: 10.1186/1471-2229-14-180 (PMC4105546; doi:10.1186/1471-2229-14-180)
Supplement: Additional file 2: Table S2 — List of Arabidopsis regulatory databases. [file 1471-2229-14-180-S2.xls]

## Sheet: Sheet1
	Databases	Link
TFs databases	Plant Transcription Factor Database (PlantTFDB)	http://planttfdb.cbi.edu.cn/
	The Plant Transcription Factor Database (PlnTFDB)	http://plntfdb.bio.uni-potsdam.de/v3.0/
	Grass regulatory information server (GrassTFBS)	http://grassius.org/grasstfdb.html
	Databases	Link
cis-element databases	A Database of Plant Cis-acting Regulatory DNA Elements (PLACE)	http://www.dna.affrc.go.jp/PLACE/index.html
	Arabidopsis thaliana Promoter Binding Element Database (AtProbe)	http://exon.cshl.org/cgi-bin/atprobe/atprobe.pl
	Plant cis-Acting Regulatory Elements (Plant CARE)	http://bioinformatics.psb.ugent.be/webtools/plantcare/html/
	Databases	Link
Promoter databases	Database of Orthologous Promoters	http://doop.abc.hu/
	PlantProm DB	http://linux1.softberry.com/berry.phtml?topic=plantprom&group=data&subgroup=plantprom
	plantpromoterDB	http://ppdb.agr.gifu-u.ac.jp/ppdb/cgi-bin/index.cgi
