# Supplementary material for: Regulatory network rewiring for secondary metabolism in Arabidopsis thaliana under various conditions
Source: BMC Plant Biol. 2014 Jul 4;14:180. doi: 10.1186/1471-2229-14-180 (PMC4105546; doi:10.1186/1471-2229-14-180)
Supplement: Additional file 4: Table S3 — List of predicted regulatory interactions, TF mutant phenotypes in ATPID and pathways’ function mined from literatures. [file 1471-2229-14-180-S4.xls]

## Sheet: Sheet1
Pathway ID	TF AGI	Pathway name	TF	Title of literature	Penotype of TF's mutant in ATPID
path10	AT1G24260	abscisic acid glucose ester biosynthesis	AGL9	Induction of male flowers on female plants of Cannabis sativa by gibberellins and its inhibition by abscisic acid	Flowers,stamen_Flowers,petal
path109	AT1G24260	ferulate and sinapate biosynthesis	AGL9		Flowers,stamen_Flowers,petal
path110	AT1G24260	flavonoid biosynthesis	AGL9	How genes paint flowers and seeds	Flowers,stamen_Flowers,petal
path111	AT1G24260	flavonol biosynthesis	AGL9	How genes paint flowers and seeds	Flowers,stamen_Flowers,petal
path117	AT1G24260	free phenylpropanoid acid biosynthesis	AGL9	Generation of Phenylpropanoid Pathway-Derived Volatiles in Transgenic Plants: Rose Alcohol Acetyltransferase Produces Phenylethyl Acetate and Benzyl Acetate in Petunia Flowers	Flowers,stamen_Flowers,petal
path130	AT1G24260	gibberellin biosynthesis I (non C-3, non C-13 hydroxylation)	AGL9	Identification of endogenous gibberellins in petunia flowers (induction of anthocyanin biosynthetic gene expression and the antagonistic effect of abscisic acid)	Flowers,stamen_Flowers,petal
path131	AT1G24260	gibberellin biosynthesis II (early C-3 hydroxylation)	AGL9	Identification of endogenous gibberellins in petunia flowers (induction of anthocyanin biosynthetic gene expression and the antagonistic effect of abscisic acid)	Flowers,stamen_Flowers,petal
path132	AT1G24260	gibberellin biosynthesis III (early C-13 hydroxylation)	AGL9	Identification of endogenous gibberellins in petunia flowers (induction of anthocyanin biosynthetic gene expression and the antagonistic effect of abscisic acid)	Flowers,stamen_Flowers,petal
path135	AT1G24260	glucosinolate biosynthesis from dihomomethionine	AGL9	Physiological role of glucosinolates in Brassica napus. Concentration and distribution pattern of glucosinolates among plant organs during a complete life cycle	Flowers,stamen_Flowers,petal
path136	AT1G24260	glucosinolate biosynthesis from hexahomomethionine	AGL9	Physiological role of glucosinolates in Brassica napus. Concentration and distribution pattern of glucosinolates among plant organs during a complete life cycle	Flowers,stamen_Flowers,petal
path139	AT1G24260	glucosinolate biosynthesis from phenylalanine	AGL9	Physiological role of glucosinolates in Brassica napus. Concentration and distribution pattern of glucosinolates among plant organs during a complete life cycle	Flowers,stamen_Flowers,petal
path142	AT1G24260	glucosinolate biosynthesis from tryptophan	AGL9		Flowers,stamen_Flowers,petal
path166	AT1G24260	homomethionine biosynthesis	AGL9		Flowers,stamen_Flowers,petal
path171	AT1G24260	IAA biosynthesis I	AGL9	Auxin regulates the initiation and radial position of plant lateral organs	Flowers,stamen_Flowers,petal
path180	AT1G24260	<i>myo</i>-inositol biosynthesis	AGL9	myo-Inositol Oxygenase Offers a Possible Entry Point into Plant Ascorbate Biosynthesis1	Flowers,stamen_Flowers,petal
path186	AT1G24260	<i>trans</i>-lycopene biosynthesis	AGL9	An alternative pathway to β-carotene formation in plant chromoplasts discovered by map-based cloning of Beta and old-gold color mutations in tomato	Flowers,stamen_Flowers,petal
path190	AT1G24260	kaempferol glucoside biosynthesis (Arabidopsis)	AGL9	Separation of kaempferols in Impatiens balsaminaflowers by capillary electrophoresis with electrochemical detection	Flowers,stamen_Flowers,petal
path191	AT1G24260	leucine biosynthesis	AGL9		Flowers,stamen_Flowers,petal
path193	AT1G24260	leucodelphinidin biosynthesis	AGL9		Flowers,stamen_Flowers,petal
path194	AT1G24260	leucopelargonidin and leucocyanidin biosynthesis	AGL9	Leucoanthocyanidins as intermediates in anthocyanidin biosynthesis in flowers of Matthiola incana R. Br.	Flowers,stamen_Flowers,petal
path199	AT1G24260	lipid-independent phytate biosynthesis	AGL9	Changes in the composition of phytate, phosphorus and other cations in soybean seeds with maturity	Flowers,stamen_Flowers,petal
path2	AT1G24260	1,4-dihydroxy-2-naphthoate biosynthesis II (plants)	AGL9		Flowers,stamen_Flowers,petal
path201	AT1G24260	lupeol biosynthesis	AGL9	Triterpene alcohols from the flowers of compositae and their anti-inflammatory effects	Flowers,stamen_Flowers,petal
path202	AT1G24260	lutein biosynthesis	AGL9	Differentiation between Lutein Monoester Regioisomers and Detection of Lutein Diesters from Marigold Flowers (Tagetes erecta L.) and Several Fruits by Liquid Chromatography−Mass Spectrometry	Flowers,stamen_Flowers,petal
path203	AT1G24260	luteolin biosynthesis	AGL9	Luteolin isolated from the flowers of Lonicera japonica suppresses inflammatory mediator release by blocking NF-κB and MAPKs activation pathways in HMC-1 cells	Flowers,stamen_Flowers,petal
path215	AT1G24260	methylerythritol phosphate pathway	AGL9	Regulation of terpenoid and benzenoid production in flowers	Flowers,stamen_Flowers,petal
path218	AT1G24260	mevalonate pathway	AGL9	Regulation of terpenoid and benzenoid production in flowers	Flowers,stamen_Flowers,petal
path220	AT1G24260	monolignol glucosides biosynthesis	AGL9		Flowers,stamen_Flowers,petal
path236	AT1G24260	phaseic acid biosynthesis	AGL9	Phaseic acid: occurrence in cotton fruit; acceleration of abscission	Flowers,stamen_Flowers,petal
path238	AT1G24260	phenylalanine degradation III	AGL9	Phenylalanine ammonia-lyase: regulation of its induction, and its role in plant development	Flowers,stamen_Flowers,petal
path239	AT1G24260	phenylethanol biosynthesis	AGL9	Generation of Phenylpropanoid Pathway-Derived Volatiles in Transgenic Plants: Rose Alcohol Acetyltransferase Produces Phenylethyl Acetate and Benzyl Acetate in Petunia Flowers	Flowers,stamen_Flowers,petal
path240	AT1G24260	phenylpropanoid biosynthesis	AGL9	Generation of Phenylpropanoid Pathway-Derived Volatiles in Transgenic Plants: Rose Alcohol Acetyltransferase Produces Phenylethyl Acetate and Benzyl Acetate in Petunia Flowers	Flowers,stamen_Flowers,petal
path241	AT1G24260	phenylpropanoid biosynthesis, initial reactions	AGL9	Generation of Phenylpropanoid Pathway-Derived Volatiles in Transgenic Plants: Rose Alcohol Acetyltransferase Produces Phenylethyl Acetate and Benzyl Acetate in Petunia Flowers	Flowers,stamen_Flowers,petal
path259	AT1G24260	phytol salvage pathway	AGL9	Effect of Some Chemicals on Keeping Quality and Vaselife of Argyranthemum Flowers	Flowers,stamen_Flowers,petal
path27	AT1G24260	aliphatic glucosinolate biosynthesis, side chain elongation cycle	AGL9	Physiological role of glucosinolates in Brassica napus. Concentration and distribution pattern of glucosinolates among plant organs during a complete life cycle	Flowers,stamen_Flowers,petal
path279	AT1G24260	quercetin glucoside biosynthesis	AGL9	Physiological role of glucosinolates in Brassica napus. Concentration and distribution pattern of glucosinolates among plant organs during a complete life cycle	Flowers,stamen_Flowers,petal
path286	AT1G24260	salicylic acid biosynthesis	AGL9		Flowers,stamen_Flowers,petal
path289	AT1G24260	scopoletin biosynthesis	AGL9		Flowers,stamen_Flowers,petal
path293	AT1G24260	sinapate ester biosynthesis	AGL9		Flowers,stamen_Flowers,petal
path303	AT1G24260	sterol biosynthesis	AGL9	Acceleration of membrane senescence in cut carnation flowers by treatment with ethylene	Flowers,stamen_Flowers,petal
path304	AT1G24260	suberin biosynthesis	AGL9		Flowers,stamen_Flowers,petal
path31	AT1G24260	&alpha;-amyrin biosynthesis	AGL9	Triterpene alcohols from the flowers of compositae and their anti-inflammatory effects	Flowers,stamen_Flowers,petal
path315	AT1G24260	superpathway of carotenoid biosynthesis	AGL9	Circadian regulation of the PhCCD1 carotenoid cleavage dioxygenase controls emission of β-ionone, a fragrance volatile of petunia flowers	Flowers,stamen_Flowers,petal
path320	AT1G24260	superpathway of flavones and derivatives biosynthesis	AGL9	Phenolic Diterpenes, Flavones, and Rosmarinic Acid Distribution during the Development of Leaves, Flowers, Stems, and Roots of Rosmarinus officinalis. Antioxidant Activity	Flowers,stamen_Flowers,petal
path322	AT1G24260	superpathway of geranylgeranyldiphosphate biosynthesis I (cytosolic)	AGL9	Five geranylgeranyl diphosphate synthases expressed in different organs are localized into three subcellular compartments in Arabidopsis	Flowers,stamen_Flowers,petal
path323	AT1G24260	superpathway of geranylgeranyldiphosphate biosynthesis II (plastidic)	AGL9		Flowers,stamen_Flowers,petal
path324	AT1G24260	superpathway of gibberellin biosynthesis	AGL9	Induction of male flowers on female plants of Cannabis sativa by gibberellins and its inhibition by abscisic acid	Flowers,stamen_Flowers,petal
path331	AT1G24260	superpathway of leucine, valine, and isoleucine biosynthesis	AGL9	A leucine-rich repeat containing receptor-like kinase marks somatic plant cells competent to form embryos	Flowers,stamen_Flowers,petal
path339	AT1G24260	superpathway of phylloquinone biosynthesis	AGL9		Flowers,stamen_Flowers,petal
path37	AT1G24260	arabidiol biosynthesis	AGL9		Flowers,stamen_Flowers,petal
path386	AT1G24260	vitamin E biosynthesis	AGL9		Flowers,stamen_Flowers,petal
path392	AT1G24260	zeaxanthin biosynthesis	AGL9	Process for extraction and purification of lutein, zeaxanthin and rare carotenoids from marigold flowers and plants	Flowers,stamen_Flowers,petal
path6	AT1G24260	2,4,6-trinitrotoluene degradation	AGL9		Flowers,stamen_Flowers,petal
path64	AT1G24260	camalexin biosynthesis	AGL9	Inducible expression of a Nep1-like protein serves as a model trigger system of camalexin biosynthesis	Flowers,stamen_Flowers,petal
path84	AT1G24260	coniferin metabolism	AGL9		Flowers,stamen_Flowers,petal
path9	AT1G24260	abscisic acid biosynthesis	AGL9	Abscisic Acid Mediates Wound Induction but Not Developmental-Specific Expression of the Proteinase Inhibitor II Gene Family.	Flowers,stamen_Flowers,petal
path90	AT1G24260	cytokinins-<i>O</i>-glucoside biosynthesis	AGL9	Overproduction of cytokinins in petunia flowers transformed with PSAG12-IPT delays corolla senescence and decreases sensitivity to ethylene	Flowers,stamen_Flowers,petal
path10	AT1G28300	abscisic acid glucose ester biosynthesis	AtLEC2	Repression of the LEAFY COTYLEDON 1/B3 regulatory network in plant embryo development by VP1/ABSCISIC ACID INSENSITIVE 3-LIKE B3 genes	Embryo Defective,Cotyledon
path110	AT1G28300	flavonoid biosynthesis	AtLEC2	TT8 controls its own expression in a feedback regulation involving TTG1 and homologous MYB and bHLH factors, allowing a strong and cell-specific accumulation of flavonoids in Arabidopsis thaliana	Embryo Defective,Cotyledon
path133	AT1G28300	gibberellin inactivation	AtLEC2	Gibberellins are required for embryo growth and seed development in pea	Embryo Defective,Cotyledon
path135	AT1G28300	glucosinolate biosynthesis from dihomomethionine	AtLEC2	Microautoradiographic localisation of a glucosinolate precursor to specific cells in Brassica napus L. embryos indicates a separate transport pathway into myrosin cells	Embryo Defective,Cotyledon
path136	AT1G28300	glucosinolate biosynthesis from hexahomomethionine	AtLEC2	Microautoradiographic localisation of a glucosinolate precursor to specific cells in Brassica napus L. embryos indicates a separate transport pathway into myrosin cells	Embryo Defective,Cotyledon
path137	AT1G28300	glucosinolate biosynthesis from homomethionine	AtLEC2	Microautoradiographic localisation of a glucosinolate precursor to specific cells in Brassica napus L. embryos indicates a separate transport pathway into myrosin cells	Embryo Defective,Cotyledon
path138	AT1G28300	glucosinolate biosynthesis from pentahomomethionine	AtLEC2	Microautoradiographic localisation of a glucosinolate precursor to specific cells in Brassica napus L. embryos indicates a separate transport pathway into myrosin cells	Embryo Defective,Cotyledon
path140	AT1G28300	glucosinolate biosynthesis from tetrahomomethionine	AtLEC2	Microautoradiographic localisation of a glucosinolate precursor to specific cells in Brassica napus L. embryos indicates a separate transport pathway into myrosin cells	Embryo Defective,Cotyledon
path141	AT1G28300	glucosinolate biosynthesis from trihomomethionine	AtLEC2	Microautoradiographic localisation of a glucosinolate precursor to specific cells in Brassica napus L. embryos indicates a separate transport pathway into myrosin cells	Embryo Defective,Cotyledon
path193	AT1G28300	leucodelphinidin biosynthesis	AtLEC2		Embryo Defective,Cotyledon
path194	AT1G28300	leucopelargonidin and leucocyanidin biosynthesis	AtLEC2	Genomics of soybean seed development	Embryo Defective,Cotyledon
path240	AT1G28300	phenylpropanoid biosynthesis	AtLEC2	Abscisic acid, polyamines and phenolic acids in sessile oak somatic embryos in relation to their conversion potential	Embryo Defective,Cotyledon
path241	AT1G28300	phenylpropanoid biosynthesis, initial reactions	AtLEC2	Abscisic acid, polyamines and phenolic acids in sessile oak somatic embryos in relation to their conversion potential	Embryo Defective,Cotyledon
path279	AT1G28300	quercetin glucoside biosynthesis	AtLEC2	Induction of zygotic polyembryos in wheat: influence of auxin polar transport.	Embryo Defective,Cotyledon
path286	AT1G28300	salicylic acid biosynthesis	AtLEC2	Concentrations of sucrose and nitrogenous compounds in the apoplast of developing soybean seed coats and embryos	Embryo Defective,Cotyledon
path289	AT1G28300	scopoletin biosynthesis	AtLEC2	The possible involvement of peroxidase in defense of yellow lupine embryo axes against Fusarium oxysporum	Embryo Defective,Cotyledon
path292	AT1G28300	simple coumarins biosynthesis	AtLEC2		Embryo Defective,Cotyledon
path304	AT1G28300	suberin biosynthesis	AtLEC2	ACR4, a putative receptor kinase gene of Arabidopsis thaliana, that is expressed in the outer cell layers of embryos and plants, is involved in proper embryogenesis	Embryo Defective,Cotyledon
path320	AT1G28300	superpathway of flavones and derivatives biosynthesis	AtLEC2	TT8 controls its own expression in a feedback regulation involving TTG1 and homologous MYB and bHLH factors, allowing a strong and cell-specific accumulation of flavonoids in Arabidopsis thaliana	Embryo Defective,Cotyledon
path10	AT1G09770	abscisic acid glucose ester biosynthesis	CDC5	Changes in the levels of abscisic acid and its glucose ester conjugate during maturation of hybrid larch (Larix × leptoeuropaea) somatic embryos, in relation to germination and plantlet recovery	Embryo Defective
path111	AT1G09770	flavonol biosynthesis	CDC5	Tissue-Specific Transcriptome Analysis Reveals Cell Wall Metabolism, Flavonol Biosynthesis and Defense Responses are Activated in the Endosperm of Germinating Arabidopsis thaliana Seeds	Embryo Defective
path135	AT1G09770	glucosinolate biosynthesis from dihomomethionine	CDC5	Biochemical Genetics of Plant Secondary Metabolites in Arabidopsis thaliana The Glucosinolates	Embryo Defective
path136	AT1G09770	glucosinolate biosynthesis from hexahomomethionine	CDC5	Biochemical Genetics of Plant Secondary Metabolites in Arabidopsis thaliana The Glucosinolates	Embryo Defective
path137	AT1G09770	glucosinolate biosynthesis from homomethionine	CDC5	Biochemical Genetics of Plant Secondary Metabolites in Arabidopsis thaliana The Glucosinolates	Embryo Defective
path138	AT1G09770	glucosinolate biosynthesis from pentahomomethionine	CDC5	Biochemical Genetics of Plant Secondary Metabolites in Arabidopsis thaliana The Glucosinolates	Embryo Defective
path139	AT1G09770	glucosinolate biosynthesis from phenylalanine	CDC5	Biochemical Genetics of Plant Secondary Metabolites in Arabidopsis thaliana The Glucosinolates	Embryo Defective
path140	AT1G09770	glucosinolate biosynthesis from tetrahomomethionine	CDC5	Biochemical Genetics of Plant Secondary Metabolites in Arabidopsis thaliana The Glucosinolates	Embryo Defective
path141	AT1G09770	glucosinolate biosynthesis from trihomomethionine	CDC5	Biochemical Genetics of Plant Secondary Metabolites in Arabidopsis thaliana The Glucosinolates	Embryo Defective
path142	AT1G09770	glucosinolate biosynthesis from tryptophan	CDC5	Biochemical Genetics of Plant Secondary Metabolites in Arabidopsis thaliana The Glucosinolates	Embryo Defective
path168	AT1G09770	hydroxycinnamic acid tyramine amides biosynthesis	CDC5	Hydroxycinnamic acid amides in fertile and cytoplasmic male sterile lines of maize	Embryo Defective
path179	AT1G09770	<i>ent</i>-kaurene biosynthesis	CDC5	Arabidopsis ent-kaurene oxidase catalyzes three steps of gibberellin biosynthesis	Embryo Defective
path180	AT1G09770	<i>myo</i>-inositol biosynthesis	CDC5	Isolated microspore derived plant formation via embryogenesis in Triticum aestivum L.	Embryo Defective
path199	AT1G09770	lipid-independent phytate biosynthesis	CDC5	Embryo-specific silencing of a transporter reduces phytic acid content of maize and soybean seeds	Embryo Defective
path2	AT1G09770	1,4-dihydroxy-2-naphthoate biosynthesis II (plants)	CDC5		Embryo Defective
path240	AT1G09770	phenylpropanoid biosynthesis	CDC5	Effect of inhibition of biosynthesis of phenylpropanoids on sessile oak somatic embryogenesis	Embryo Defective
path286	AT1G09770	salicylic acid biosynthesis	CDC5	Acetylsalicylic acid (aspirin) induces resistance to tobacco mosaic virus in tobacco	Embryo Defective
path289	AT1G09770	scopoletin biosynthesis	CDC5		Embryo Defective
path303	AT1G09770	sterol biosynthesis	CDC5	Plant development: a role for sterols in embryogenesis	Embryo Defective
path320	AT1G09770	superpathway of flavones and derivatives biosynthesis	CDC5	Tissue-Specific Transcriptome Analysis Reveals Cell Wall Metabolism, Flavonol Biosynthesis and Defense Responses are Activated in the Endosperm of Germinating Arabidopsis thaliana Seeds	Embryo Defective
path321	AT1G09770	superpathway of GA<sub>12</sub> biosynthesis	CDC5	Release of Reactive Oxygen Intermediates (Superoxide Radicals, Hydrogen Peroxide, and Hydroxyl Radicals) and Peroxidase in Germinating Radish Seeds Controlled by Light, Gibberellin, and Abscisic Acid	Embryo Defective
path339	AT1G09770	superpathway of phylloquinone biosynthesis	CDC5		Embryo Defective
path74	AT1G09770	cholesterol biosynthesis	CDC5		Embryo Defective
path99	AT1G09770	epoxysqualene biosynthesis	CDC5		Embryo Defective
