# Supplementary material for: Regulatory network rewiring for secondary metabolism in Arabidopsis thaliana under various conditions
Source: BMC Plant Biol. 2014 Jul 4;14:180. doi: 10.1186/1471-2229-14-180 (PMC4105546; doi:10.1186/1471-2229-14-180)
Supplement: Additional file 5: Table S4 — Significantly correlated TFs and signaling pathways. [file 1471-2229-14-180-S5.xls]

## Sheet: Sheet1
TFs	Sinaling pathway
AT1G09770	Arabidopsis Jasmonate Signaling Pathway
AT1G13450	Arabidopsis Jasmonate Signaling Pathway
AT1G20980	Arabidopsis Jasmonate Signaling Pathway
AT1G49720	Arabidopsis Jasmonate Signaling Pathway
AT1G53160	Arabidopsis Jasmonate Signaling Pathway
AT1G62300	Arabidopsis Jasmonate Signaling Pathway
AT2G36270	Arabidopsis Jasmonate Signaling Pathway
AT2G47070	Arabidopsis Jasmonate Signaling Pathway
AT3G15500	Arabidopsis Jasmonate Signaling Pathway
AT3G20310	Arabidopsis Jasmonate Signaling Pathway
AT3G24050	Arabidopsis Jasmonate Signaling Pathway
AT3G49690	Arabidopsis Jasmonate Signaling Pathway
AT3G58780	Arabidopsis Jasmonate Signaling Pathway
AT4G37750	Arabidopsis Jasmonate Signaling Pathway
AT5G01380	Arabidopsis Jasmonate Signaling Pathway
AT5G13790	Arabidopsis Jasmonate Signaling Pathway
AT5G22220	Arabidopsis Jasmonate Signaling Pathway
AT5G67300	Arabidopsis Jasmonate Signaling Pathway
AT5G18830	Arabidopsis Ethylene Signaling Pathway
AT1G30490	Arabidopsis Cytokinin Signaling Pathway_Arabidopsis Jasmonate Signaling Pathway
AT1G32640	Arabidopsis Cytokinin Signaling Pathway_Arabidopsis Jasmonate Signaling Pathway
AT1G50640	Arabidopsis Cytokinin Signaling Pathway_Arabidopsis Jasmonate Signaling Pathway
AT1G59750	Arabidopsis Cytokinin Signaling Pathway_Arabidopsis Jasmonate Signaling Pathway
AT1G76890	Arabidopsis Cytokinin Signaling Pathway_Arabidopsis Jasmonate Signaling Pathway
AT2G03710	Arabidopsis Cytokinin Signaling Pathway_Arabidopsis Jasmonate Signaling Pathway
AT2G45050	Arabidopsis Cytokinin Signaling Pathway_Arabidopsis Jasmonate Signaling Pathway
AT3G15270	Arabidopsis Cytokinin Signaling Pathway_Arabidopsis Jasmonate Signaling Pathway
AT3G16857	Arabidopsis Cytokinin Signaling Pathway_Arabidopsis Jasmonate Signaling Pathway
AT4G21750	Arabidopsis Cytokinin Signaling Pathway_Arabidopsis Jasmonate Signaling Pathway
AT4G25470	Arabidopsis Cytokinin Signaling Pathway_Arabidopsis Jasmonate Signaling Pathway
AT4G25490	Arabidopsis Cytokinin Signaling Pathway_Arabidopsis Jasmonate Signaling Pathway
AT4G34680	Arabidopsis Cytokinin Signaling Pathway_Arabidopsis Jasmonate Signaling Pathway
AT5G11590	Arabidopsis Cytokinin Signaling Pathway_Arabidopsis Jasmonate Signaling Pathway
AT5G14960	Arabidopsis Cytokinin Signaling Pathway_Arabidopsis Jasmonate Signaling Pathway
AT5G65310	Arabidopsis Cytokinin Signaling Pathway_Arabidopsis Jasmonate Signaling Pathway
AT1G09530	Arabidopsis Cytokinin Signaling Pathway_Arabidopsis Ethylene Signaling Pathway_Arabidopsis Jasmonate Signaling Pathway
AT1G52880	Arabidopsis Cytokinin Signaling Pathway_Arabidopsis Ethylene Signaling Pathway_Arabidopsis Jasmonate Signaling Pathway
AT2G33810	Arabidopsis Cytokinin Signaling Pathway_Arabidopsis Ethylene Signaling Pathway_Arabidopsis Jasmonate Signaling Pathway
AT3G14230	Arabidopsis Cytokinin Signaling Pathway_Arabidopsis Ethylene Signaling Pathway_Arabidopsis Jasmonate Signaling Pathway
AT3G15210	Arabidopsis Cytokinin Signaling Pathway_Arabidopsis Ethylene Signaling Pathway_Arabidopsis Jasmonate Signaling Pathway
AT3G19290	Arabidopsis Cytokinin Signaling Pathway_Arabidopsis Ethylene Signaling Pathway_Arabidopsis Jasmonate Signaling Pathway
AT3G23250	Arabidopsis Cytokinin Signaling Pathway_Arabidopsis Ethylene Signaling Pathway_Arabidopsis Jasmonate Signaling Pathway
AT4G16110	Arabidopsis Cytokinin Signaling Pathway_Arabidopsis Ethylene Signaling Pathway_Arabidopsis Jasmonate Signaling Pathway
AT4G17500	Arabidopsis Cytokinin Signaling Pathway_Arabidopsis Ethylene Signaling Pathway_Arabidopsis Jasmonate Signaling Pathway
AT5G01820	Arabidopsis Cytokinin Signaling Pathway_Arabidopsis Ethylene Signaling Pathway_Arabidopsis Jasmonate Signaling Pathway
AT5G47230	Arabidopsis Cytokinin Signaling Pathway_Arabidopsis Ethylene Signaling Pathway_Arabidopsis Jasmonate Signaling Pathway
AT1G13260	Arabidopsis Cytokinin Signaling Pathway
AT2G46830	Arabidopsis Cytokinin Signaling Pathway
AT3G60530	Arabidopsis Cytokinin Signaling Pathway
AT5G47220	Arabidopsis Cytokinin Signaling Pathway
