# Supplementary material for: Regulatory network rewiring for secondary metabolism in Arabidopsis thaliana under various conditions
Source: BMC Plant Biol. 2014 Jul 4;14:180. doi: 10.1186/1471-2229-14-180 (PMC4105546; doi:10.1186/1471-2229-14-180)
Supplement: Additional file 6: Table S5 — Information of applied microarray data. [file 1471-2229-14-180-S6.xls]

## Sheet: Sheet1
GSE ID	GSM ID	Description	Tag
GSE9996	GSM252663	Arabidopsis Root from tip to 130 mm proximal to tip (cut 4dpg) rep1	WT_0
GSE9996	GSM252664	Arabidopsis Root from tip to 130 mm proximal to tip (cut 4dpg) rep2	WT_0
GSE9996	GSM252665	Arabidopsis Root from tip to 130 mm proximal to tip (cut 4dpg) rep3	WT_0
GSE9996	GSM252666	Arabidopsis Root from tip to 130 mm proximal to tip (cut 4dpg) rep4	WT_0
GSE9996	GSM252667	Regenerating Stump of Root Tip Cut at 130 mm first and then Recut after 0 hrs Taking 70 mm of Stump (4dpg) rep1	MU1_0
GSE9996	GSM252668	Regenerating Stump of Root Tip Cut at 130 mm first and then Recut after 0 hrs Taking 70 mm of Stump (4dpg) rep2	MU1_0
GSE9996	GSM252669	Regenerating Stump of Root Tip Cut at 130 mm first and then Recut after 0 hrs Taking 70 mm of Stump (4dpg) rep3	MU1_0
GSE9996	GSM252670	Regenerating Stump of Root Tip Cut at 130 mm first and then Recut after 0 hrs Taking 70 mm of Stump (4dpg) rep4	MU1_0
GSE9996	GSM252671	Regenerating Stump of Root Tip Cut at 130 mm first and then Recut after 5 hrs Taking 70 mm of Stump (4dpg) rep1	MU1_1
GSE9996	GSM252672	Regenerating Stump of Root Tip Cut at 130 mm first and then Recut after 5 hrs Taking 70 mm of Stump (4dpg) rep2	MU1_1
GSE9996	GSM252673	Regenerating Stump of Root Tip Cut at 130 mm first and then Recut after 5 hrs Taking 70 mm of Stump (4dpg) rep3	MU1_1
GSE9996	GSM252674	Regenerating Stump of Root Tip Cut at 130 mm first and then Recut after 5 hrs Taking 70 mm of Stump (4dpg) rep4	MU1_1
GSE9996	GSM252675	Regenerating Stump of Root Tip Cut at 130 mm first and then Recut after 13 hrs Taking 70 mm of Stump (4dpg) rep1	MU1_2
GSE9996	GSM252676	Regenerating Stump of Root Tip Cut at 130 mm first and then Recut after 13 hrs Taking 70 mm of Stump (4dpg) rep2	MU1_2
GSE9996	GSM252677	Regenerating Stump of Root Tip Cut at 130 mm first and then Recut after 13 hrs Taking 70 mm of Stump (4dpg) rep3	MU1_2
GSE9996	GSM252678	Regenerating Stump of Root Tip Cut at 130 mm first and then Recut after 13 hrs Taking 70 mm of Stump (4dpg) rep4	MU1_2
GSE9996	GSM252679	Regenerating Stump of Root Tip Cut at 130 mm first and then Recut after 22 hrs Taking 70 mm of Stump (4dpg) rep1	MU1_3
GSE9996	GSM252680	Regenerating Stump of Root Tip Cut at 130 mm first and then Recut after 22 hrs Taking 70 mm of Stump (4dpg) rep2	MU1_3
GSE9996	GSM252681	Regenerating Stump of Root Tip Cut at 130 mm first and then Recut after 22 hrs Taking 70 mm of Stump (4dpg) rep3	MU1_3
GSE9996	GSM252682	Regenerating Stump of Root Tip Cut at 130 mm first and then Recut after 22 hrs Taking 70 mm of Stump (4dpg) rep4	MU1_3
GSE9996	GSM252683	Regenerating Stump of Root Tip Cut at 130 mm first and then Recut after 22 hrs Taking 70 mm of Stump (4dpg) rep5	MU1_3
GSE9996	GSM252684	Arabidopsis Root from tip to 130 mm proximal to tip (cut 8dpg) rep1	WT_1
GSE9996	GSM252685	Arabidopsis Root from tip to 130 mm proximal to tip (cut 8dpg) rep2	WT_1
GSE9996	GSM252686	Arabidopsis Root from tip to 130 mm proximal to tip (cut 8dpg) rep3	WT_1
GSE9996	GSM252687	Regenerating Stump of Root Tip Cut at 130 mm first and then Recut after 0 hrs Taking 70 mm of Stump (8 dpg) rep1	MU1_4
GSE9996	GSM252688	Regenerating Stump of Root Tip Cut at 130 mm first and then Recut after 0 hrs Taking 70 mm of Stump (8 dpg) rep2	MU1_4
GSE9996	GSM252689	Regenerating Stump of Root Tip Cut at 130 mm first and then Recut after 0 hrs Taking 70 mm of Stump (8 dpg) rep3	MU1_4
GSE9996	GSM252690	Section of Root from 270 mm to 340 mm harvested immediately rep1	WT_2
GSE9996	GSM252691	Section of Root from 270 mm to 340 mm harvested immediately rep2	WT_2
GSE9996	GSM252692	Section of Root from 270 mm to 340 mm harvested immediately rep3	WT_2
GSE9957	GSM250982	Col-0 without treatment, biological rep1	WT_0
GSE9957	GSM250983	Col-0 without treatment, biological rep2	WT_0
GSE9957	GSM250984	Col-0 without treatment, biological rep3	WT_0
GSE9957	GSM250985	pmr5 mutant without treatment, biological rep1	MU1_0
GSE9957	GSM250986	pmr5 mutant without treatment, biological rep2	MU1_0
GSE9957	GSM250987	pmr5 mutant without treatment, biological rep3	MU1_0
GSE9957	GSM250988	pmr6 mutant without treatment, biological rep1	MU2_0
GSE9957	GSM250989	pmr6 mutant without treatment, biological rep2	MU2_0
GSE9957	GSM250990	pmr6 mutant without treatment, biological rep3	MU2_0
GSE9957	GSM250991	pmr5 pmr6 double mutant without treatment, biological rep1	MU3_0
GSE9957	GSM250992	pmr5 pmr6 double mutant without treatment, biological rep2	MU3_0
GSE9957	GSM250993	pmr5 pmr6 double mutant without treatment, biological rep3	MU3_0
GSE9956	GSM250944	mil4 overexpression line with H2O treatment, biological rep1	WT_0
GSE9956	GSM250945	mil4 overexpression line with H2O treatment, biological rep2	WT_0
GSE9956	GSM250946	mil4 overexpression line with H2O treatment, biological rep3	WT_0
GSE9956	GSM250947	mil4 overexpression line with H2O treatment, biological rep4	WT_0
GSE9956	GSM250948	mil4 overexpression line with BTH treatment, biological rep1	WT_1
GSE9956	GSM250949	mil4 overexpression line with BTH treatment, biological rep2	WT_1
GSE9956	GSM250950	mil4 overexpression line with BTH treatment, biological rep3	WT_1
GSE9956	GSM250951	mil4 overexpression line with BTH treatment, biological rep4	WT_1
GSE9955	GSM250952	Col with H2O treatment, biological rep1	WT_0
GSE9955	GSM250953	Col with H2O treatment, biological rep2	WT_0
GSE9955	GSM250954	Col with H2O treatment, biological rep3	WT_0
GSE9955	GSM250955	Col with H2O treatment, biological rep4	WT_0
GSE9955	GSM250956	Col with BTH treatment, biological rep1	WT_1
GSE9955	GSM250957	Col with BTH treatment, biological rep2	WT_1
GSE9955	GSM250958	Col with BTH treatment, biological rep3	WT_1
GSE9955	GSM250959	Col with BTH treatment, biological rep4	WT_1
GSE9955	GSM250960	mil4 with H2O treatment, biological rep1	MU1_0
GSE9955	GSM250961	mil4 with H2O treatment, biological rep2	MU1_0
GSE9955	GSM250962	mil4 with H2O treatment, biological rep3	MU1_0
GSE9955	GSM250963	mil4 with H2O treatment, biological rep4	MU1_0
GSE9955	GSM250964	mil4 with BTH treatment, biological rep1	MU1_1
GSE9955	GSM250965	mil4 with BTH treatment, biological rep2	MU1_1
GSE9955	GSM250966	mil4 with BTH treatment, biological rep3	MU1_1
GSE9955	GSM250967	mil4 with BTH treatment, biological rep4	MU1_1
GSE9955	GSM250968	mil4 sid2 double mutant with H2O treatment, biological rep1	MU2_0
GSE9955	GSM250969	mil4 sid2 double mutant with H2O treatment, biological rep2	MU2_0
GSE9955	GSM250970	mil4 sid2 double mutant with H2O treatment, biological rep3	MU2_0
GSE9955	GSM250971	mil4 sid2 double mutant with H2O treatment, biological rep4	MU2_0
GSE9955	GSM250972	sid2 mutant with H2O treatment, biological rep1	MU3_0
GSE9955	GSM250973	sid2 mutant with H2O treatment, biological rep2	MU3_0
GSE9955	GSM250974	sid2 mutant with H2O treatment, biological rep3	MU3_0
GSE9955	GSM250975	sid2 mutant with H2O treatment, biological rep4	MU3_0
GSE991	GSM15661	yda4	WT_3
GSE991	GSM15662	yda3	WT_3
GSE991	GSM15663	yda2	WT_3
GSE991	GSM15664	yda1	WT_3
GSE991	GSM15665	ndelYDA1	WT_2
GSE991	GSM15666	Ndel-YDA2	WT_2
GSE991	GSM15667	NdelYDA3	WT_2
GSE991	GSM15668	NdelYDA4	WT_2
GSE991	GSM15669	C241	WT_1
GSE991	GSM15670	C242	WT_1
GSE991	GSM15671	C243	WT_1
GSE991	GSM15672	Ler1	WT_0
GSE991	GSM15673	Ler2	WT_0
GSE991	GSM15674	Ler3	WT_0
GSE9816	GSM247623	Col-0-Wc-rep1	WT_0
GSE9816	GSM247624	sav3-2-Wc-rep1	MU1_0
GSE9816	GSM247625	sav1-1-Wc-rep1	MU2_0
GSE9816	GSM247627	Col-0-SH-rep1	WT_1
GSE9816	GSM247629	sav3-2-SH-rep1	MU1_1
GSE9816	GSM247630	sav1-1-SH-rep1	MU2_1
GSE9816	GSM247631	Col-0-Wc-rep2	WT_0
GSE9816	GSM247632	sav3-2-Wc-rep2	MU1_0
GSE9816	GSM247633	sav1-1-Wc-rep2	MU2_0
GSE9816	GSM247634	Col-0-SH-rep2	WT_1
GSE9816	GSM247635	sav3-2-SH-rep2	MU1_1
GSE9816	GSM247636	sav1-1-SH-rep2	MU2_1
GSE9816	GSM247637	sav3-2-Wc-rep3	MU1_0
GSE9816	GSM247638	Col-0-Wc-rep3	WT_0
GSE9816	GSM247639	sav1-1-Wc-rep3	MU2_0
GSE9816	GSM247640	Col-0-SH-rep3	WT_1
GSE9816	GSM247641	sav3-2-SH-rep3	MU1_1
GSE9816	GSM247642	sav1-1-SH-rep3	MU2_1
GSE9728	GSM245910	csn3-1 mutant light replicate 1	MU2_0
GSE9728	GSM245911	csn3-1 mutant light replicate 2	MU2_0
GSE9728	GSM245912	csn3-1 mutant light replicate 3	MU2_0
GSE9728	GSM245913	csn5 (csn5a-2 csn5b) mutant light replicate 1	MU3_0
GSE9728	GSM245914	csn5 (csn5a-2 csn5b) mutant light replicate 2	MU3_0
GSE9728	GSM245915	csn5 (csn5a-2 csn5b) mutant light replicate 3	MU3_0
GSE9728	GSM245916	wild type dark replicate 1	WT_1
GSE9728	GSM245917	wild type dark replicate 2	WT_1
GSE9728	GSM245918	wild type dark replicate 3	WT_1
GSE9728	GSM245919	csn3-1 mutant dark replicate 1	MU2_1
GSE9728	GSM245920	csn3-1 mutant dark replicate 2	MU2_1
GSE9728	GSM245921	csn3-1_mutant_dark replicate 1	MU2_1
GSE9728	GSM245922	csn4-1_mutant_dark replicate 1	MU1_1
GSE9728	GSM245923	csn4-1_mutant_dark replicate 2	MU1_1
GSE9728	GSM245924	csn4-1_mutant_dark replicate 3	MU1_1
GSE9728	GSM245925	csn5 (csn5a-2 csn5b) mutant dark replicate 1	MU3_1
GSE9728	GSM245926	csn5 (csn5a-2 csn5b) mutant dark replicate 2	MU3_1
GSE9728	GSM245927	csn5 (csn5a-2 csn5b) mutant dark replicate 3	MU3_1
GSE9728	GSM88049	csn4-1_mutant replicate 1	MU1_0
GSE9728	GSM88050	csn4-1_mutant replicate 2	MU1_0
GSE9728	GSM88051	csn4-1_mutant replicate 3	MU1_0
GSE9728	GSM88055	wild type replicate 1 light	WT_0
GSE9728	GSM88056	wild type replicate 2 light	WT_0
GSE9728	GSM88057	wild type replicate 3 light	WT_0
GSE9719	GSM245466	2 hr Non-Stress Total RNA Rep 1	WT_0
GSE9719	GSM245467	2 hr Hypoxia Stress Total RNA Rep 1	WT_1
GSE9719	GSM245468	9 hr Non-Stress Total RNA Rep 1	MU1_0
GSE9719	GSM245469	9 hr Hypoxia Stress Total RNA Rep 1	MU1_1
GSE9719	GSM245470	9 hr Hypoxia Stress 1 hr recovery Total RNA Rep 1	MU1_2
GSE9719	GSM245471	2 hr Non-Stress IP RNA Rep 1	MU2_0
GSE9719	GSM245472	2 hr Hypoxia Stress IP RNA Rep 1	MU2_1
GSE9719	GSM245473	9 hr Non-Stress IP RNA Rep 1	MU3_0
GSE9719	GSM245474	9 hr Hypoxia Stress IP RNA Rep 1	MU3_1
GSE9719	GSM245475	9 hr Hypoxia Stress 1 hr recovery IP RNA Rep 1	MU3_2
GSE9719	GSM245476	2 hr Non-Stress Total RNA Rep 2	WT_0
GSE9719	GSM245477	2 hr Hypoxia Stress Total RNA Rep 2	WT_1
GSE9719	GSM245478	9 hr Non-Stress Total RNA Rep 2	MU1_0
GSE9719	GSM245479	9 hr Hypoxia Stress Total RNA Rep 2	MU1_1
GSE9719	GSM245480	9 hr Hypoxia Stress 1 hr recovery Total RNA Rep 2	MU1_2
GSE9719	GSM245481	2 hr Non-Stress IP RNA Rep 2	MU2_0
GSE9719	GSM245482	2 hr Hypoxia Stress IP RNA Rep 2	MU2_1
GSE9719	GSM245483	9 hr Non-Stress IP RNA Rep 2	MU3_0
GSE9719	GSM245484	9 hr Hypoxia Stress IP RNA Rep 2	MU3_1
GSE9719	GSM245485	9 hr Hypoxia Stress 1 hr recovery IP RNA Rep 2	MU3_2
GSE9719	GSM245486	2 hr Non-Stress Total RNA Rep 3	WT_0
GSE9719	GSM245487	2 hr Hypoxia Stress Total RNA Rep 3	WT_1
GSE9719	GSM245488	9 hr Non-Stress Total RNA Rep 3	MU1_0
GSE9719	GSM245489	9 hr Hypoxia Stress Total RNA Rep 3	MU1_1
GSE9719	GSM245490	9 hr Hypoxia Stress 1 hr recovery Total RNA Rep 3	MU1_2
GSE9719	GSM245491	2 hr Non-Stress IP RNA Rep 3	MU2_0
GSE9719	GSM245492	2 hr Hypoxia Stress IP RNA Rep 3	MU2_1
GSE9719	GSM245493	9 hr Non-Stress IP RNA Rep 3	MU3_0
GSE9719	GSM245494	9 hr Hypoxia Stress IP RNA Rep 3	MU3_1
GSE9719	GSM245495	9 hr Hypoxia Stress 1 hr recovery IP RNA Rep 3	MU3_2
GSE9702	GSM245236	0hr DEX Replicate 1	WT_0
GSE9702	GSM245237	0hr DEX Replicate 2	WT_0
GSE9702	GSM245238	0hr DEX Replicate 3	WT_0
GSE9702	GSM245251	4hr DEX Replicate 1	WT_1
GSE9702	GSM245252	4hr DEX Replicate 2	WT_1
GSE9702	GSM245253	4hr DEX Replicate 3	WT_1
GSE9702	GSM245254	4hr MOCK Replicate 1	WT_2
GSE9702	GSM245255	4hr MOCK Replicate 2	WT_2
GSE9702	GSM245256	4hr MOCK Replicate 3	WT_2
GSE9148	GSM231193	wild-type at T0, biological rep1	WT_0
GSE9148	GSM231194	wild-type at T0, biological rep2	WT_0
GSE9148	GSM231195	wild-type at T0, biological rep3	WT_0
GSE9148	GSM231196	wild-type at T0.5, biological rep1	WT_1
GSE9148	GSM231197	wild-type at T0.5, biological rep2	WT_1
GSE9148	GSM231198	wild-type at T0.5, biological rep3	WT_1
GSE9148	GSM231199	chl1 at T0, biological rep1	MU1_0
GSE9148	GSM231200	chl1 at T0, biological rep2	MU1_0
GSE9148	GSM231201	chl1 at T0, biological rep3	MU1_0
GSE9148	GSM231202	chl1 at T0.5, biological rep1	MU1_1
GSE9148	GSM231203	chl1 at T0.5, biological rep2	MU1_1
GSE9148	GSM231204	chl1 at T0.5, biological rep3	MU1_1
GSE8975	GSM227484	emptyvectordex1	WT_0
GSE8975	GSM227493	emptyvectordex2	WT_0
GSE8975	GSM227494	emptyvectordex3	WT_0
GSE8975	GSM227495	GVGdvl4dex1	MU1_0
GSE8975	GSM227496	GVGdvl4dex2	MU1_0
GSE8975	GSM227497	GVGdvl4dex3	MU1_0
GSE8975	GSM227498	GVGdvl4mock1	MU1_1
GSE8975	GSM227499	GVGdvl4mock2	MU1_1
GSE8975	GSM227500	GVGdvl4mock3	MU1_1
GSE8951	GSM226267	WT(Ler)_Dark_replicate1	WT_0
GSE8951	GSM226268	WT(Ler)_Dark_replicate2	WT_0
GSE8951	GSM226269	WT(Ler)_Dark_replicate3	WT_0
GSE8951	GSM226270	phyAphyB_Dark_replicate1	MU1_0
GSE8951	GSM226271	phyAphyB_Dark_replicate2	MU1_0
GSE8951	GSM226272	phyAphyB_Dark_replicate3	MU1_0
GSE8951	GSM226273	YHB_Dark_replicate1	MU2_0
GSE8951	GSM226274	YHB_Dark_replicate2	MU2_0
GSE8951	GSM226275	YHB_Dark_replicate3	MU2_0
GSE8951	GSM226276	WT(Ler)_Rc15_replicate1	NA
GSE8951	GSM226277	WT(Ler)_Rc15_replicate2	NA
GSE8951	GSM226278	WT(Ler)_Rc50_replicate1	NA
GSE8951	GSM226279	WT(Ler)_Rc50_replicate2	NA
GSE8951	GSM226280	YHB_Rc50_replicate1	NA
GSE8951	GSM226281	YHB_Rc50_replicate2	NA
GSE8927	GSM226328	Carrier biological rep1 (Glyphosate)	WT_0
GSE8927	GSM226329	Carrier biological rep2 (Glyphosate)	WT_0
GSE8927	GSM226330	Carrier biological rep3 (Glyphosate)	WT_0
GSE8927	GSM226331	Glyphosate EC50 biological rep1	WT_1
GSE8927	GSM226332	Glyphosate EC50 biological rep2	WT_1
GSE8927	GSM226333	Glyphosate EC50 biological rep3	WT_1
GSE8926	GSM226322	Carrier biological rep1 (Triazolopyrimidine)	WT_0
GSE8926	GSM226323	Carrier biological rep2 (Triazolopyrimidine)	WT_0
GSE8926	GSM226324	Carrier biological rep3 (Triazolopyrimidine)	WT_0
GSE8926	GSM226325	Triazolopyrimidine EC50 biological rep1	WT_1
GSE8926	GSM226326	Triazolopyrimidine EC50 biological rep2	WT_1
GSE8926	GSM226327	Triazolopyrimidine EC50 biological rep3	WT_1
GSE8925	GSM226314	Carrier biological rep1 (Imidazolinone)	WT_0
GSE8925	GSM226315	Carrier biological rep2 (Imidazolinone)	WT_0
GSE8925	GSM226316	Carrier biological rep3 (Imidazolinone)	WT_0
GSE8925	GSM226317	Imidazolinone EC50 biological rep1	WT_1
GSE8925	GSM226318	Imidazolinone EC50 biological rep2	WT_1
GSE8925	GSM226319	Imidazolinone EC50 biological rep3	WT_1
GSE8913	GSM225909	Carrier biological rep1 (primisulfuron)	WT_0
GSE8913	GSM225910	Carrier biological rep2 (primisulfuron)	WT_0
GSE8913	GSM225911	Carrier biological rep3 (primisulfuron)	WT_0
GSE8913	GSM225912	Primisulfuron EC50 biological rep1	WT_1
GSE8913	GSM225913	Primisulfuron EC50 biological rep2	WT_1
GSE8913	GSM225914	Primisulfuron EC50 biological rep3	WT_1
GSE8912	GSM225903	Carrier biological rep1	WT_0
GSE8912	GSM225904	Carrier biological rep2	WT_0
GSE8912	GSM225905	Carrier biological rep3	WT_0
GSE8912	GSM225906	Sulfometuron EC50 biological rep1	WT_1
GSE8912	GSM225907	Sulfometuron EC50 biological rep2	WT_1
GSE8912	GSM225908	Sulfometuron EC50 biological rep3	WT_1
GSE8741	GSM216934	Dex-rga(delta17)_shoots_2h_GA4_repl1	WT_0
GSE8741	GSM216938	Dex-rga(delta17)_shoots_2h_GA4_repl2	WT_0
GSE8741	GSM216943	Dex-rga(delta17)_shoots_2h_GA4_repl3	WT_0
GSE8741	GSM216945	Dex-rga(delta17)_shoots_4h_GA4_repl1	WT_1
GSE8741	GSM216947	Dex-rga(delta17)_shoots_4h_GA4_repl2	WT_1
GSE8741	GSM216949	Dex-rga(delta17)_shoots_4h_GA4_repl3	WT_1
GSE8741	GSM216951	Dex-rga(delta17)_shoots_2h_GA4+DEX_repl1	MU1_0
GSE8741	GSM216953	Dex-rga(delta17)_shoots_2h_GA4+DEX_repl2	MU1_0
GSE8741	GSM216958	Dex-rga(delta17)_shoots_2h_GA4+DEX_repl3	MU1_0
GSE8741	GSM216960	Dex-rga(delta17)_shoots_4h_GA4+DEX_repl1	MU1_1
GSE8741	GSM216962	Dex-rga(delta17)_shoots_4h_GA4+DEX_repl2	MU1_1
GSE8741	GSM216964	Dex-rga(delta17)_shoots_4h_GA4+DEX_repl3	MU1_1
GSE8741	GSM216966	Vector_shoots_4h_GA4_repl1	NA
GSE8741	GSM216969	Vector_shoots_4h_GA4_repl2	NA
GSE8741	GSM216973	Vector_shoots_4h_GA4+DEX_repl1	NA
GSE8741	GSM216981	Vector_shoots_4h_GA4+DEX_repl2	NA
GSE8739	GSM216888	ga1-3_shoots_1h_water_repl1	WT_0
GSE8739	GSM216893	ga1-3_shoots_1h_water_repl2	WT_0
GSE8739	GSM216895	ga1-3_shoots_1h_water_repl3	WT_0
GSE8739	GSM216896	ga1-3_shoots_1h_water_repl4	WT_0
GSE8739	GSM216899	ga1-3_shoots_1h_GA4_repl1	WT_1
GSE8739	GSM216901	ga1-3_shoots_1h_GA4_repl2	WT_1
GSE8739	GSM216904	ga1-3_shoots_1h_GA4_repl3	WT_1
GSE8739	GSM216906	ga1-3_shoots_1h_GA4_repl4	WT_1
GSE8319	GSM206274	Wild type, chitooctaose treatment, biological rep1	WT_1
GSE8319	GSM206275	Wild type, chitooctaose treatment, biological rep2	WT_1
GSE8319	GSM206276	Wild type, chitooctaose treatment, biological rep3	WT_1
GSE8319	GSM206277	Wild type, water treatment, biological rep1	WT_0
GSE8319	GSM206278	Wild type, water treatment, biological rep2	WT_0
GSE8319	GSM206279	Wild type, water treatment, biological rep3	WT_0
GSE8319	GSM206280	Chitin receptor mutant, chitooctaose treatment, biological rep1	MU1_1
GSE8319	GSM206281	Chitin receptor mutant, chitooctaose treatment, biological rep2	MU1_1
GSE8319	GSM206282	Chitin receptor mutant, chitooctaose treatment, biological rep3	MU1_1
GSE8319	GSM206283	Chitin receptor mutant, water treatment, biological rep1	MU1_0
GSE8319	GSM206284	Chitin receptor mutant, water treatment, biological rep2	MU1_0
GSE8319	GSM206285	Chitin receptor mutant, water treatment, biological rep3	MU1_0
GSE7743	GSM187239	Col-O_BL_A	WT_0
GSE7743	GSM187240	Col-O_BL_B	WT_0
GSE7743	GSM187241	Col-O_BL_C	WT_0
GSE7743	GSM187242	Col-O_HL_A	WT_1
GSE7743	GSM187243	Col_HL_B	WT_1
GSE7743	GSM187244	Col-O_HL_C	WT_1
GSE7743	GSM187245	Col-O_LL_A	WT_2
GSE7743	GSM187246	Col-O_LL_B	WT_2
GSE7743	GSM187247	Col-O_LL_C	WT_2
GSE7743	GSM187248	cry1_HL_A	MU1_1
GSE7743	GSM187249	cry1_HL_B	MU1_1
GSE7743	GSM187250	cry1_HL_C	MU1_1
GSE7743	GSM187251	cry1_LL_A	MU1_2
GSE7743	GSM187252	cry1_LL_C	MU1_2
GSE7743	GSM187253	hy5_HL_A	MU2_1
GSE7743	GSM187254	hy5_HL_B	MU2_1
GSE7743	GSM187255	hy5_HL_C	MU2_1
GSE7743	GSM187256	hy5_LL_A	MU2_2
GSE7743	GSM187257	hy5_LL_B	MU2_2
GSE7743	GSM187258	hy5_LL_C	MU2_2
GSE7743	GSM187418	cry1_LL_B	MU1_2
GSE7641	GSM184889	Arabidopsis, root cells, epidermis and lateral root cap, standard conditions, replicate 1	WT_5
GSE7641	GSM184890	Arabidopsis, root cells, epidermis and lateral root cap, standard conditions, replicate 2	WT_5
GSE7641	GSM184891	Arabidopsis, root cells, epidermis and lateral root cap, standard conditions, replicate 3	WT_5
GSE7641	GSM184892	Arabidopsis, root cells, columella root cap, standard conditions, replicate 1	WT_4
GSE7641	GSM184893	Arabidopsis, root cells, columella root cap, standard conditions, replicate 2	WT_4
GSE7641	GSM184894	Arabidopsis, root cells, columella root cap, standard conditions, replicate 3	WT_4
GSE7641	GSM184895	Arabidopsis, root cells, cortex, standard conditions, replicate 1	WT_3
GSE7641	GSM184896	Arabidopsis, root cells, cortex, standard conditions, replicate 2	WT_3
GSE7641	GSM184897	Arabidopsis, root cells, cortex, standard conditions, replicate 3	WT_3
GSE7641	GSM184898	Arabidopsis, root cells, endodermis and quiescent center, standard conditions, replicate 1	WT_2
GSE7641	GSM184899	Arabidopsis, root cells, endodermis and quiescent center, standard conditions, replicate 2	WT_2
GSE7641	GSM184900	Arabidopsis, root cells, endodermis and quiescent center, standard conditions, replicate 3	WT_2
GSE7641	GSM184901	Arabidopsis, root cells, stele, standard conditions, replicate 1	WT_1
GSE7641	GSM184902	Arabidopsis, root cells, stele, standard conditions, replicate 2	WT_1
GSE7641	GSM184903	Arabidopsis, root cells, stele, standard conditions, replicate 3	WT_1
GSE7641	GSM184904	Arabidopsis, root cells, protophloem, standard conditions, replicate 1	WT_0
GSE7641	GSM184905	Arabidopsis, root cells, protophloem, standard conditions, replicate 2	WT_0
GSE7641	GSM184906	Arabidopsis, root cells, protophloem, standard conditions, replicate 3	WT_0
GSE7641	GSM184907	Arabidopsis, root cells, epidermis and lateral root cap, 140 mM NaCl, replicate 1	MU1_5
GSE7641	GSM184908	Arabidopsis, root cells, epidermis and lateral root cap, 140 mM NaCl, replicate 2	MU1_5
GSE7641	GSM184909	Arabidopsis, root cells, epidermis and lateral root cap, 140 mM NaCl, replicate 3	MU1_5
GSE7641	GSM184910	Arabidopsis, root cells, columella root cap, 140 mM NaCl, replicate 1	MU1_4
GSE7641	GSM184911	Arabidopsis, root cells, columella root cap, 140 mM NaCl, replicate 2	MU1_4
GSE7641	GSM184912	Arabidopsis, root cells, columella root cap, 140 mM NaCl, replicate 3	MU1_4
GSE7641	GSM184913	Arabidopsis, root cells, cortex, 140 mM NaCl, replicate 1	MU1_3
GSE7641	GSM184914	Arabidopsis, root cells, cortex, 140 mM NaCl, replicate 2	MU1_3
GSE7641	GSM184915	Arabidopsis, root cells, cortex, 140 mM NaCl, replicate 3	MU1_3
GSE7641	GSM184916	Arabidopsis, root cells, endodermis and quiescent center, 140 mM NaCl, replicate 1	MU1_2
GSE7641	GSM184917	Arabidopsis, root cells, endodermis and quiescent center, 140 mM NaCl, replicate 2	MU1_2
GSE7641	GSM184918	Arabidopsis, root cells, endodermis and quiescent center, 140 mM NaCl, replicate 3	MU1_2
GSE7641	GSM184919	Arabidopsis, root cells, stele, 140 mM NaCls, replicate 1	MU1_1
GSE7641	GSM184920	Arabidopsis, root cells, stele, 140 mM NaCls, replicate 2	MU1_1
GSE7641	GSM184921	Arabidopsis, root cells, stele, 140 mM NaCls, replicate 3	MU1_1
GSE7641	GSM184922	Arabidopsis, root cells, protophloem, 140 mM NaCl, replicate 1	MU1_0
GSE7641	GSM184923	Arabidopsis, root cells, protophloem, 140 mM NaCl, replicate 2	MU1_0
GSE7641	GSM184924	Arabidopsis, root cells, protophloem, 140 mM NaCl, replicate 3	MU1_0
GSE7631	GSM184476	Lateral Root Cap root cells 2hr KCl control treated, biological rep1	WT_0
GSE7631	GSM184477	Lateral Root Cap root cells 2hr KCl control treated, biological rep2	WT_0
GSE7631	GSM184478	Lateral Root Cap root cells 2hr KCl control treated, biological rep3	WT_0
GSE7631	GSM184479	Lateral Root Cap root cells 2hr transitory KNO3 treated, biological rep1	WT_1
GSE7631	GSM184480	Lateral Root Cap root cells 2hr transitory KNO3 treated, biological rep2	WT_1
GSE7631	GSM184481	Lateral Root Cap root cells 2hr transitory KNO3 treated, biological rep3	WT_1
GSE7631	GSM184482	Lateral Root Cap root cells 2hr continuous KNO3 treated, biological rep1	WT_2
GSE7631	GSM184483	Lateral Root Cap root cells 2hr continuous KNO3 treated, biological rep2	WT_2
GSE7631	GSM184484	Lateral Root Cap root cells 2hr continuous KNO3 treated, biological rep3	WT_2
GSE7631	GSM184485	Epidermis&Cortex root cells 2hr KCl control treated, biological rep1	MU1_0
GSE7631	GSM184486	Epidermis&Cortex root cells 2hr KCl control treated, biological rep2	MU1_0
GSE7631	GSM184487	Epidermis&Cortex root cells 2hr KCl control treated, biological rep3	MU1_0
GSE7631	GSM184488	Epidermis&Cortex root cells 2hr transitory KNO3 treated, biological rep1	MU1_1
GSE7631	GSM184489	Epidermis&Cortex root cells 2hr transitory KNO3 treated, biological rep2	MU1_1
GSE7631	GSM184490	Epidermis&Cortex root cells 2hr transitory KNO3 treated, biological rep3	MU1_1
GSE7631	GSM184491	Epidermis&Cortex root cells 2hr continuous KNO3 treated, biological rep1	MU1_2
GSE7631	GSM184492	Epidermis&Cortex root cells 2hr continuous KNO3 treated, biological rep2	MU1_2
GSE7631	GSM184493	Epidermis&Cortex root cells 2hr continuous KNO3 treated, biological rep3	MU1_2
GSE7631	GSM184494	Endodermis&Pericycle root cells 2hr KCl control treated, biological rep1	MU2_0
GSE7631	GSM184495	Endodermis&Pericycle root cells 2hr KCl control treated, biological rep2	MU2_0
GSE7631	GSM184496	Endodermis&Pericycle root cells 2hr KCl control treated, biological rep3	MU2_0
GSE7631	GSM184497	Endodermis&Pericycle root cells 2hr transitory KNO3 treated, biological rep1	MU2_1
GSE7631	GSM184498	Endodermis&Pericycle root cells 2hr transitory KNO3 treated, biological rep2	MU2_1
GSE7631	GSM184499	Endodermis&Pericycle root cells 2hr transitory KNO3 treated, biological rep3	MU2_1
GSE7631	GSM184500	Endodermis&Pericycle root cells 2hr continuous KNO3 treated, biological rep1	MU2_2
GSE7631	GSM184501	Endodermis&Pericycle root cells 2hr continuous KNO3 treated, biological rep2	MU2_2
GSE7631	GSM184502	Endodermis&Pericycle root cells 2hr continuous KNO3 treated, biological rep3	MU2_2
GSE7631	GSM184503	Pericycle root cells 2hr KCl control treated, biological rep1	MU3_0
GSE7631	GSM184504	Pericycle root cells 2hr KCl control treated, biological rep2	MU3_0
GSE7631	GSM184505	Pericycle root cells 2hr KCl control treated, biological rep3	MU3_0
GSE7631	GSM184506	Pericycle root cells 2hr transitory KNO3 treated, biological rep1	MU3_1
GSE7631	GSM184507	Pericycle root cells 2hr transitory KNO3 treated, biological rep2	MU3_1
GSE7631	GSM184508	Pericycle root cells 2hr transitory KNO3 treated, biological rep3	MU3_1
GSE7631	GSM184509	Pericycle root cells 2hr continuous KNO3 treated, biological rep1	MU3_2
GSE7631	GSM184510	Pericycle root cells 2hr continuous KNO3 treated, biological rep2	MU3_2
GSE7631	GSM184511	Pericycle root cells 2hr continuous KNO3 treated, biological rep3	MU3_2
GSE7631	GSM184516	Pericycle root cells 2hr continuous KCl and MSX control treated, biological rep1	MU3_3
GSE7631	GSM184517	Pericycle root cells 2hr continuous KCl and MSX control treated, biological rep2	MU3_3
GSE7631	GSM184518	Pericycle root cells 2hr continuous KCl and MSX control treated, biological rep3	MU3_3
GSE7631	GSM184519	Pericycle root cells 2hr continuous KNO3 and MSX treated, biological rep1	MU3_4
GSE7631	GSM184520	Pericycle root cells 2hr continuous KNO3 and MSX treated, biological rep2	MU3_4
GSE7631	GSM184521	Pericycle root cells 2hr continuous KNO3 and MSX treated, biological rep3	MU3_4
GSE7631	GSM184522	Stele root cells 2hr KCl control treated, biological rep1	MU4_0
GSE7631	GSM184523	Stele root cells 2hr KCl control treated, biological rep2	MU4_0
GSE7631	GSM184524	Stele root cells 2hr KCl control treated, biological rep3	MU4_0
GSE7631	GSM184525	Stele root cells 2hr transitory KNO3 treated, biological rep1	MU4_1
GSE7631	GSM184526	Stele root cells 2hr transitory KNO3 treated, biological rep2	MU4_1
GSE7631	GSM184527	Stele root cells 2hr transitory KNO3 treated, biological rep3	MU4_1
GSE7631	GSM184528	Stele root cells 2hr continuous KNO3 treated, biological rep1	MU4_2
GSE7631	GSM184529	Stele root cells 2hr continuous KNO3 treated, biological rep2	MU4_2
GSE7631	GSM184530	Stele root cells 2hr continuous KNO3 treated, biological rep3	MU4_2
GSE7631	GSM184531	Protoplasted root cells 2hr KCl control treated, biological rep1	MU5_0
GSE7631	GSM184532	Protoplasted root cells 2hr KCl control treated, biological rep2	MU5_0
GSE7631	GSM184533	Protoplasted root cells 2hr KCl control treated, biological rep3	MU5_0
GSE7631	GSM184534	Protoplasted root cells 2hr continuous KNO3 treated, biological rep1	MU5_1
GSE7631	GSM184535	Protoplasted root cells 2hr continuous KNO3 treated, biological rep2	MU5_1
GSE7631	GSM184536	Protoplasted root cells 2hr continuous KNO3 treated, biological rep3	MU5_1
GSE7631	GSM184537	Whole roots 2hr KCl control treated then frozen, biological rep1	MU6_0
GSE7631	GSM184538	Whole roots 2hr KCl control treated then frozen, biological rep2	MU6_0
GSE7631	GSM184539	Whole roots 2hr KCl control treated then frozen, biological rep3	MU6_0
GSE7631	GSM184543	Whole roots 2hr KNO3 treated then frozen, biological rep1	MU6_1
GSE7631	GSM184544	Whole roots 2hr KNO3 treated then frozen, biological rep2	MU6_1
GSE7631	GSM184545	Whole roots 2hr KNO3 treated then frozen, biological rep3	MU6_1
GSE7631	GSM184551	Whole roots 2hr KCl control treated then incubated in protoplast-generating solution minus enzymes, biological rep1	MU6_2
GSE7631	GSM184552	Whole roots 2hr KCl control treated then incubated in protoplast-generating solution minus enzymes, biological rep2	MU6_2
GSE7631	GSM184553	Whole roots 2hr KCl control treated then incubated in protoplast-generating solution minus enzymes, biological rep3	MU6_2
GSE7631	GSM184555	Whole roots 2hr KNO3 treated then incubated in protoplast-generating solution minus enzymes, biological rep1	MU6_3
GSE7631	GSM184556	Whole roots 2hr KNO3 treated then incubated in protoplast-generating solution minus enzymes, biological rep2	MU6_3
GSE7631	GSM184557	Whole roots 2hr KNO3 treated then incubated in protoplast-generating solution minus enzymes, biological rep3	MU6_3
GSE7631	GSM184559	Whole roots 2hr KNO3 treated then incubated in protoplast-generating solution minus enzymes with KNO3, biological rep1	MU6_4
GSE7631	GSM184560	Whole roots 2hr KNO3 treated then incubated in protoplast-generating solution minus enzymes with KNO3, biological rep2	MU6_4
GSE7631	GSM184561	Whole roots 2hr KNO3 treated then incubated in protoplast-generating solution minus enzymes with KNO3, biological rep3	MU6_4
GSE7631	GSM218585	Pericycle root cells 2hr continuous KNO3 and MSX and Gln treated, biological rep1	MU3_5
GSE7631	GSM218586	Pericycle root cells 2hr continuous KNO3 and MSX and Gln treated, biological rep2	MU3_5
GSE7631	GSM218587	Pericycle root cells 2hr continuous KNO3 and MSX and Gln treated, biological rep3	MU3_5
GSE7631	GSM218588	Protoplasted root cells 2hr transitory KNO3 treated, biological rep1	MU5_2
GSE7631	GSM218589	Protoplasted root cells 2hr transitory KNO3 treated, biological rep2	MU5_2
GSE7631	GSM218590	Protoplasted root cells 2hr transitory KNO3 treated, biological rep3	MU5_2
GSE7631	GSM218591	Whole roots 3.5hr KCl control treated then frozen, biological rep1	MU6_5
GSE7631	GSM218592	Whole roots 3.5hr KCl control treated then frozen, biological rep2	MU6_5
GSE7631	GSM218593	Whole roots 3.5hr KCl control treated then frozen, biological rep3	MU6_5
GSE7631	GSM218594	Whole roots 3.5hr KNO3 treated then frozen, biological rep1	MU6_6
GSE7631	GSM218595	Whole roots 3.5hr KNO3 treated then frozen, biological rep2	MU6_6
GSE7631	GSM218596	Whole roots 3.5hr KNO3 treated then frozen, biological rep3	MU6_6
GSE7353	GSM177119	ga-1 (SALK_109115) mock treated for 1 hr, replicate 1	WT_0
GSE7353	GSM177120	ga-1 (SALK_109115) mock treated for 1 hr, replicate 2	WT_0
GSE7353	GSM177121	ga-1 (SALK_109115) mock treated for 1 hr, replicate 3	WT_0
GSE7353	GSM177122	ga-1 (SALK_109115) treated for 1 hr with 100 uM GA3, replicate 1	WT_1
GSE7353	GSM177123	ga-1 (SALK_109115) treated for 1 hr with 100 uM GA3, replicate 2	WT_1
GSE7353	GSM177124	ga-1 (SALK_109115) treated for 1 hr with 100 uM GA3, replicate 3	WT_1
GSE7353	GSM177125	gid1a-1 gid1b-1 gid1c-2 mock treated for 1 hr, replicate 1	MU1_0
GSE7353	GSM177126	gid1a-1 gid1b-1 gid1c-2 mock treated for 1 hr, replicate 2	MU1_0
GSE7353	GSM177127	gid1a-1 gid1b-1 gid1c-2 mock treated for 1 hr, replicate 3	MU1_0
GSE7353	GSM177128	gid1a-1 gid1b-1 gid1c-2 treated for 1 hr with 100 uM GA3, replicate 1	MU1_1
GSE7353	GSM177129	gid1a-1 gid1b-1 gid1c-2 treated for 1 hr with 100 uM GA3, replicate 2	MU1_1
GSE7353	GSM177130	gid1a-1 gid1b-1 gid1c-2 treated for 1 hr with 100 uM GA3, replicate 3	MU1_1
GSE7227	GSM173621	Col-0 rep1	WT_0
GSE7227	GSM173623	Col-0 rep2	WT_0
GSE7227	GSM173624	Col-0 rep3	WT_0
GSE7227	GSM173626	ARF10 rep1	MU1_0
GSE7227	GSM173628	ARF10 rep2	MU1_0
GSE7227	GSM173629	ARF10 rep3	MU1_0
GSE7227	GSM173648	mARF10 rep1	MU2_0
GSE7227	GSM173649	mARF10 rep2	MU2_0
GSE7227	GSM173651	mARF10 rep3	MU2_0
GSE7211	GSM173442	wild-type Arabidopsis, biological rep1	WT_0
GSE7211	GSM173443	wild-type Arabidopsis, biological rep2	WT_0
GSE7211	GSM173444	wild-type Arabidopsis, biological rep3	WT_0
GSE7211	GSM173445	oxt6 mutant, biological rep1	MU1_0
GSE7211	GSM173446	oxt6 mutant, biological rep2	MU1_0
GSE7211	GSM173447	oxt6 mutant, biological rep3	MU1_0
GSE7211	GSM173448	oxt6:AtCPSF30 line 5, biological rep1	NA
GSE7211	GSM173449	oxt6:AtCPSF30 line 5, biological rep2	NA
GSE7211	GSM173450	oxt6:AtCPSF30 line 6, biological rep1	NA
GSE7211	GSM173451	oxt6:AtCPSF30 line 6, biological rep2	NA
GSE6906	GSM158680	Col_dark_early_rep1	WT_0
GSE6906	GSM158681	Col_dark_late_rep1	WT_1
GSE6906	GSM159273	Col_dark_early_rep2	WT_0
GSE6906	GSM159291	Col_dark_late_rep2	WT_1
GSE6906	GSM159298	Col_dark_early_rep3	WT_0
GSE6906	GSM159299	Col_dark_late_rep3	WT_1
GSE6906	GSM159300	CCA1-34_dark_early_rep1	MU1_0
GSE6906	GSM159301	CCA1-34_dark_late_rep1	MU1_1
GSE6906	GSM159302	CCA1-34_dark_early_rep2	MU1_0
GSE6906	GSM159304	CCA1-34_dark_late_rep2	MU1_1
GSE6906	GSM159321	CCA1-34_dark_early_rep3	MU1_0
GSE6906	GSM159326	CCA1-34_dark_late_rep3	MU1_1
GSE6832	GSM157382	Sakakibara_1-1_TZ-treatment-wild_Rep1_ATH1	WT_0
GSE6832	GSM157383	Sakakibara_1-2_TZ-treatment-wild_Rep2_ATH1	WT_0
GSE6832	GSM157384	Sakakibara_1-3_TZ-treatment-wild_Rep3_ATH1	WT_0
GSE6832	GSM157385	Sakakibara_1-4_TZ-treatment-mutant_Rep1_ATH1	WT_1
GSE6832	GSM157386	Sakakibara_1-5_TZ-treatment-mutant_Rep2_ATH1	WT_1
GSE6832	GSM157387	Sakakibara_1-6_TZ-treatment-mutant_Rep3_ATH1	WT_1
GSE6832	GSM157388	Sakakibara_1-7_DMSO-treatment-wild_Rep1_ATH1	MU1_0
GSE6832	GSM157389	Sakakibara_1-8_DMSO-treatment-wild_Rep2_ATH1	MU1_0
GSE6832	GSM157390	Sakakibara_1-9_DMSO-treatment-wild_Rep3_ATH1	MU1_0
GSE6832	GSM157391	Sakakibara_1-10_DMSO-treatment-mutant_Rep1_ATH1	MU1_1
GSE6832	GSM157392	Sakakibara_1-11_DMSO-treatment-mutant_Rep2_ATH1	MU1_1
GSE6832	GSM157393	Sakakibara_1-12_DMSO-treatment-mutant_Rep3_ATH1	MU1_1
GSE6831	GSM157373	Truman_1-1_Pst-DC3000-4hpi_Rep1_ATH1	WT_0
GSE6831	GSM157374	Truman_1-2_Pst-DC3000(hrpA)-4hpi_Rep1_ATH1	MU1_0
GSE6831	GSM157375	Truman_1-3_Pst-DC3000(avrRpm1)-4hpi_Rep1_ATH1	MU2_0
GSE6831	GSM157376	Truman_1-4_Pst-DC3000-4hpi_Rep2_ATH1	WT_0
GSE6831	GSM157377	Truman_1-5_Pst-DC3000(hrpA)-4hpi_Rep2_ATH1	MU1_0
GSE6831	GSM157378	Truman_1-6_Pst-DC3000(avrRpm1)-4hpi_Rep2_ATH1	MU2_0
GSE6831	GSM157379	Truman_1-7_Pst-DC3000-4hpi_Rep3_ATH1	WT_0
GSE6831	GSM157380	Truman_1-8_Pst-DC3000(hrpA)-4hpi_Rep3_ATH1	MU1_0
GSE6831	GSM157381	Truman_1-9_Pst-DC3000(avrRpm1)-4hpi_Rep3_ATH1	MU2_0
GSE6828	GSM157347	Garnier_1-1_C24-DIP_Rep1_ATH1	NA
GSE6828	GSM157348	Garnier_1-2_C24-DIP_Rep2_ATH1	NA
GSE6828	GSM157349	Garnier_1-4_C24-TFE_Rep1_ATH1	WT_0
GSE6828	GSM157350	Garnier_1-5_C24-TFE_Rep2_ATH1	WT_0
GSE6828	GSM157351	Garnier_1-6_C24-TFE_Rep3_ATH1	WT_0
GSE6828	GSM157352	Garnier_1-7_C24-TME_Rep1_ATH1	MU1_0
GSE6828	GSM157353	Garnier_1-8_C24-TME_Rep2_ATH1	MU1_0
GSE6828	GSM157354	Garnier_1-9_C24-TME_Rep3_ATH1	MU1_0
GSE6828	GSM157355	Garnier_1-10_C24-TET_Rep1_ATH1	MU2_0
GSE6828	GSM157356	Garnier_1-11_C24-TET_Rep2_ATH1	MU2_0
GSE6828	GSM157357	Garnier_1-12_C24-TET_Rep3_ATH1	MU2_0
GSE6827	GSM157341	Durrant_1-1_wild-type_Rep1_ATH1	WT_0
GSE6827	GSM157342	Durrant_1-2_wild-type_Rep2_ATH1	WT_0
GSE6827	GSM157343	Durrant_1-3_wild-type_Rep3_ATH1	WT_0
GSE6827	GSM157344	Durrant_1-4_sni1_Rep1_ATH1	WT_1
GSE6827	GSM157345	Durrant_1-5_sni1_Rep2_ATH1	WT_1
GSE6827	GSM157346	Durrant_1-6_sni1_Rep3_ATH1	WT_1
GSE6826	GSM157329	Coates_1-1_Col-0_Rep1_ATH1	WT_0
GSE6826	GSM157330	Coates_1-2_ara1OX_Rep1_ATH1	MU1_0
GSE6826	GSM157331	Coates_1-3_Col-3_Rep1_ATH1	MU2_0
GSE6826	GSM157332	Coates_1-4_ara1/2mut_Rep1_ATH1	MU3_0
GSE6826	GSM157333	Coates_1-5_Col-0_Rep2_ATH1	WT_0
GSE6826	GSM157334	Coates_1-6_ara1OX_Rep2_ATH1	MU1_0
GSE6826	GSM157335	Coates_1-7_Col-3_Rep2_ATH1	MU2_0
GSE6826	GSM157336	Coates_1-8_ara1/2mut_Rep2_ATH1	MU3_0
GSE6826	GSM157337	Coates_1-9_Col-0_Rep3_ATH1	WT_0
GSE6826	GSM157338	Coates_1-10_ara1OX_Rep3_ATH1	MU1_0
GSE6826	GSM157339	Coates_1-11_Col-3_Rep3_ATH1	MU2_0
GSE6826	GSM157340	Coates_1-12_ara1/2mut_Rep3_ATH1	MU3_0
GSE6825	GSM157311	Hammond_3-1_Control-shoot_Rep1_ATH1	WT_0
GSE6825	GSM157312	Hammond_3-2_Potassium-starved-shoot_Rep1_ATH1	WT_1
GSE6825	GSM157313	Hammond_3-3_Caesium-treated-shoot_Rep1_ATH1	WT_2
GSE6825	GSM157314	Hammond_3-4_Control-root_Rep1_ATH1	MU1_0
GSE6825	GSM157315	Hammond_3-5_Potassium-starved-root_Rep1_ATH1	MU1_1
GSE6825	GSM157316	Hammond_3-6_Caesium-treated-root_Rep1_ATH1	MU1_2
GSE6825	GSM157317	Hammond_3-7_Control-shoot_Rep2_ATH1	WT_0
GSE6825	GSM157318	Hammond_3-8_Potassium-starved-shoot_Rep2_ATH1	WT_1
GSE6825	GSM157319	Hammond_3-9_Caesium-treated-shoot_Rep2_ATH1	WT_2
GSE6825	GSM157320	Hammond_3-13_Control-shoot_Rep3_ATH1	WT_0
GSE6825	GSM157321	Hammond_3-14_Potassium-starved-shoot_Rep3_ATH1	WT_1
GSE6825	GSM157322	Hammond_3-15_Caesium-treated-shoot_Rep3_ATH1	WT_2
GSE6825	GSM157323	Hammond_3-16_Control-root_Rep3_ATH1	MU1_0
GSE6825	GSM157324	Hammond_3-17_Potassium-starved-root_Rep3_ATH1	MU1_1
GSE6825	GSM157325	Hammond_3-18_Caesium-treated-root_Rep3_ATH1	MU1_2
GSE6825	GSM157326	Hammond_3-10_Control-root_Rep2_ATH1	MU1_0
GSE6825	GSM157327	Hammond_3-11_Potassium-starved-root_Rep2_ATH1	MU1_1
GSE6825	GSM157328	Hammond_3-12_Caesium-treated-root_Rep2_ATH1	MU1_2
GSE6812	GSM157144	Seedling_WT_rep1	WT_0
GSE6812	GSM157145	Seedling_WT_rep2	WT_0
GSE6812	GSM157146	Seedling_WT_rep3	WT_0
GSE6812	GSM157147	Seedling_OETOP6A1_rep1	WT_1
GSE6812	GSM157148	Seedling_OETOP6A1_rep2	WT_1
GSE6812	GSM157149	Seedling_OETOP6A1_rep3	WT_1
GSE6583	GSM152134	Col-0 control 1	WT_0
GSE6583	GSM152135	Col-0 drought 1	WT_1
GSE6583	GSM152136	Col-0 control 2	WT_0
GSE6583	GSM152137	Col-0 drought 2	WT_1
GSE6583	GSM152138	Col-0 control 3	WT_0
GSE6583	GSM152139	Col-0 drought 3	WT_1
GSE6583	GSM152140	siz1-3 control 1	MU1_0
GSE6583	GSM152141	siz1-3 drought 1	MU1_1
GSE6583	GSM152142	siz1-3 control 2	MU1_0
GSE6583	GSM152143	siz1-3 drought 2	MU1_1
GSE6583	GSM152144	siz1-3 control 3	MU1_0
GSE6583	GSM152145	siz1-3 drought 3	MU1_1
GSE6556	GSM151694	Col-0 uninoculated, biological replicate 1	WT_0
GSE6556	GSM151695	Col-0 uninoculated, biological replicate 2	WT_0
GSE6556	GSM151696	Col-0 uninoculated, biological replicate 3	WT_0
GSE6556	GSM151697	gh3.5-1D uninoculated, biological replicate 1	MU1_0
GSE6556	GSM151698	gh3.5-1D uninoculated, biological replicate 2	MU1_0
GSE6556	GSM151699	gh3.5-1D uninoculated, biological replicate 3	MU1_0
GSE6556	GSM151700	Col-0 48 hpi, biological replicate 1	WT_1
GSE6556	GSM151701	Col-0 48 hpi, biological replicate 2	WT_1
GSE6556	GSM151702	Col-0 48 hpi, biological replicate 3	WT_1
GSE6556	GSM151703	gh3.5-1D 48 hpi, biological replicate 1	MU1_1
GSE6556	GSM151704	gh3.5-1D 48 hpi, biological replicate 2	MU1_1
GSE6556	GSM151705	gh3.5-1D 48 hpi, biological replicate 3	MU1_1
GSE630	GSM9571	Col_control_1	WT_0
GSE630	GSM9572	Col_control_2	WT_0
GSE630	GSM9573	Col_control_3	WT_0
GSE630	GSM9574	Col_+IAA_1	WT_1
GSE630	GSM9575	Col_+IAA_2	WT_1
GSE630	GSM9576	Col_+IAA_3	WT_1
GSE630	GSM9577	nph4-1_control_1	MU1_0
GSE630	GSM9578	nph4-1_control_2	MU1_0
GSE630	GSM9579	nph4-1_control_3	MU1_0
GSE630	GSM9580	nph4-1_+IAA_1	MU1_1
GSE630	GSM9581	nph4-1_+IAA_2	MU1_1
GSE630	GSM9582	nph4-1_+IAA_3	MU1_1
GSE630	GSM9583	arf19-1_control_1	MU2_0
GSE630	GSM9584	arf19-1_control_2	MU2_0
GSE630	GSM9585	arf19-1_control_3	MU2_0
GSE630	GSM9586	arf19-1_+IAA_1	MU2_1
GSE630	GSM9587	arf19-1_+IAA_2	MU2_1
GSE630	GSM9588	arf19-1_+IAA_3	MU2_1
GSE630	GSM9589	nph4-1arf19-1_control_1	MU3_0
GSE630	GSM9590	nph4-1arf19-1_control_2	MU3_0
GSE630	GSM9591	nph4-1arf19-1_control_3	MU3_0
GSE630	GSM9592	nph4-1arf19-1_+IAA_1	MU3_1
GSE630	GSM9593	nph4-1arf19-1_+IAA_2	MU3_1
GSE630	GSM9594	nph4-1arf19-1_+IAA_3	MU3_1
GSE630	GSM9595	Col_control_I_1	MU4_0
GSE630	GSM9596	Col_control_I_2	MU4_0
GSE630	GSM9597	Col_control_I_3	MU4_0
GSE630	GSM9598	Col_+IAA_I_1	MU4_1
GSE630	GSM9599	Col_+IAA_I_2	MU4_1
GSE630	GSM9600	Col_+IAA_I_3	MU4_1
GSE630	GSM9601	iaa17-6_control_1	MU5_0
GSE630	GSM9602	iaa17-6_control_2	MU5_0
GSE630	GSM9603	iaa17-6_control_3	MU5_0
GSE630	GSM9605	iaa17-6_+IAA_1	MU5_1
GSE630	GSM9606	iaa17-6_+IAA_2	MU5_1
GSE630	GSM9607	iaa17-6_+IAA_3	MU5_1
GSE630	GSM9608	arx3-1_control_1	MU6_0
GSE630	GSM9609	axr3-1_control_2	MU6_0
GSE630	GSM9610	axr3-1_control_3	MU6_0
GSE630	GSM9611	axr3-1_+IAA_1	MU6_1
GSE630	GSM9612	axr3-1_+IAA_2	MU6_1
GSE630	GSM9613	axr3-1_+IAA_3	MU6_1
GSE630	GSM9614	i5i6i19_control_1	MU7_0
GSE630	GSM9615	i5i6i19_control_2	MU7_0
GSE630	GSM9616	i5i6i19_control_3	MU7_0
GSE630	GSM9617	i5i6i19_+IAA_1	MU7_1
GSE630	GSM9618	i5i6i19_+IAA_2	MU7_1
GSE630	GSM9619	i5i6i19_+IAA_3	MU7_1
GSE630	GSM9620	Col_control_A2_1	MU8_0
GSE630	GSM9624	Col_+IAA_A2_1	MU8_1
GSE630	GSM9625	Col_control_A2_2	MU8_0
GSE630	GSM9626	Col_+IAA_A2_2	MU8_1
GSE630	GSM9627	Col_control_A2_3	MU8_0
GSE630	GSM9628	Col_+IAA_A2_3	MU8_1
GSE630	GSM9629	arf2-6_control_1	MU9_0
GSE630	GSM9630	arf2-6_+IAA_1	MU9_1
GSE630	GSM9631	arf2-6_control_2	MU9_0
GSE630	GSM9632	arf2-6_+IAA_2	MU9_1
GSE630	GSM9633	arf2-6_control_3	MU9_0
GSE630	GSM9634	arf2-6_+IAA_3	MU9_1
GSE6203	GSM143298	Low_Na_seg_pool_ts_col_F2	NA
GSE6203	GSM143299	High_Na_seg_pool_ts_col_F2	NA
GSE6203	GSM143300	Ts_genomic_hyb_3	MU1_0
GSE6203	GSM143301	Ts_genomic_hyb_2	MU1_0
GSE6203	GSM143302	Ts_genomic_hyb_1	MU1_0
GSE6203	GSM143303	col3DNA	WT_0
GSE6203	GSM143304	col1DNA	WT_0
GSE6203	GSM143305	col2DNA	WT_0
GSE6203	GSM143306	High_Na_seg_pool_tsu_col_F2	NA
GSE6203	GSM143307	Low_Na_seg_pool_tsu_col_F2	NA
GSE6203	GSM143308	Tsu_genomic_hyb_3	MU2_0
GSE6203	GSM143309	Tsu_genomic_hyb_2	MU2_0
GSE6203	GSM143310	Tsu_genomic_hyb_1	MU2_0
GSE6181	GSM142902	WW001_ATH1_A1-WILLA-CON	WT_0
GSE6181	GSM142903	WW001_ATH1_A2-WILLA-ISOX	WT_1
GSE6181	GSM142904	WW002_ATH1_A1-willa-CON-REP2	WT_0
GSE6181	GSM142905	WW002_ATH1_A1-willa-CON-REP3	WT_0
GSE6181	GSM142906	WW002_ATH1_A2-willa-ISOX-REP2	WT_1
GSE6181	GSM142907	WW002_ATH1_A2-willa-ISOX-REP3	WT_1
GSE6179	GSM142886	MW001_ATH1_A1-Wheel-a05	WT_0
GSE6179	GSM142887	MW001_ATH1_A1-Wheel-a14	WT_1
GSE6179	GSM142888	MW001_ATH1_A1-Wheel-w05	MU1_0
GSE6179	GSM142889	MW001_ATH1_A1-Wheel-w14	MU1_1
GSE6179	GSM142890	MW001_ATH1_A2-Wheel-a05	WT_0
GSE6179	GSM142891	MW001_ATH1_A2-Wheel-a14_repeat	WT_1
GSE6179	GSM142892	MW001_ATH1_A2-Wheel-w05	MU1_0
GSE6179	GSM142893	MW001_ATH1_A2-Wheel-w14	MU1_1
GSE6179	GSM142894	MW001_ATH1_A3-Wheel-a05	WT_0
GSE6179	GSM142895	MW001_ATH1_A3-Wheel-a14_repeat	WT_1
GSE6179	GSM142896	MW001_ATH1_A3-Wheel-w05	MU1_0
GSE6179	GSM142897	MW001_ATH1_A3-Wheel-w14	MU1_1
GSE6176	GSM142829	A-11-Torres-Hrp_4hr_Rep2	WT_1
GSE6176	GSM142830	A-14-Torres-DC3000_4hr_Rep2	MU2_1
GSE6176	GSM142831	A-30-Torres-Hrp_12hr_Rep3	WT_2
GSE6176	GSM142832	A-9-Torres-MgCl2_4hr_Rep3	MU1_1
GSE6176	GSM142833	A-10-Torres-Hrp_4hr_Rep1	WT_1
GSE6176	GSM142834	A-12-Torres-Hrp_4hr_Rep3	WT_1
GSE6176	GSM142835	A-13-Torres-DC3000_4hr_Rep1	MU2_1
GSE6176	GSM142836	A-15-Torres-DC3000_4hr_Rep3	MU2_1
GSE6176	GSM142837	A-16-Torres-AvrRpm1_4hr_Rep1	MU3_1
GSE6176	GSM142838	A-17-Torres-AvrRpm1_4hr_Rep2	MU3_1
GSE6176	GSM142839	A-18-Torres-AvrRpm1_4hr_Rep3	MU3_1
GSE6176	GSM142840	A-1-Torres-MgCl2_2hr_Rep1	MU1_0
GSE6176	GSM142841	A-22-Torres-MgCl2_12hr_Rep1	MU1_2
GSE6176	GSM142842	A-23-Torres-MgCl2_12hr_Rep2	MU1_2
GSE6176	GSM142843	A-24-Torres-MgCl2_12hr_Rep3	MU1_2
GSE6176	GSM142844	A-25-Torres-DC3000_12hr_Rep1	MU2_2
GSE6176	GSM142845	A-26-Torres-DC3000_12hr_Rep2	MU2_2
GSE6176	GSM142846	A-27-Torres-DC3000_12hr_Rep3	MU2_2
GSE6176	GSM142847	A-28-Torres-Hrp_12hr_Rep1	WT_2
GSE6176	GSM142848	A-29-Torres-Hrp_12hr_Rep2	WT_2
GSE6176	GSM142849	A-2-Torres-MgCl2_2hr_Rep2	MU1_0
GSE6176	GSM142850	A-3-Torres-MgCl2_2hr_Rep3	MU1_0
GSE6176	GSM142851	A-4-Torres-Hrp_2hr_Rep1	WT_0
GSE6176	GSM142852	A-5-Torres-Hrp_2hr_Rep2	WT_0
GSE6176	GSM142853	A-6-Torres-Hrp_2hr_Rep3	WT_0
GSE6176	GSM142854	A-7-Torres-MgCl2_4hr_Rep1	MU1_1
GSE6176	GSM142855	A-8-Torres-MgCl2_4hr_Rep2	MU1_1
GSE6175	GSM142820	PJ002_ATH1_A1-jarvis-iae1	WT_0
GSE6175	GSM142821	PJ002_ATH1_A2-jarvis-iae1	WT_0
GSE6175	GSM142822	PJ002_ATH1_A3-jarvis-iae1	WT_0
GSE6175	GSM142823	PJ002_ATH1_A4-jarvis-iae2	WT_1
GSE6175	GSM142824	PJ002_ATH1_A5-jarvis-iae2	WT_1
GSE6175	GSM142825	PJ002_ATH1_A6-jarvis-iae2	WT_1
GSE6175	GSM142826	PJ002_ATH1_A7-jarvis-B1798	WT_2
GSE6175	GSM142827	PJ002_ATH1_A8-jarvis-B1798	WT_2
GSE6175	GSM142828	PJ002_ATH1_A9-jarvis-B1798	WT_2
GSE6166	GSM142756	NJ001_ATH1_A1-Jor-ECG-1.1	WT_0
GSE6166	GSM142757	NJ001_ATH1_A2-Jor-ECG-1.2	WT_0
GSE6166	GSM142758	NJ001_ATH1_A3-Jor-ECG-1.3	WT_0
GSE6166	GSM142759	NJ001_ATH1_A4-Jor-ECG-1.4	WT_0
GSE6166	GSM142760	NJ001_ATH1_A5-Jor-15B-2.1	WT_1
GSE6166	GSM142761	NJ001_ATH1_A6-Jor-15B-2.2	WT_1
GSE6166	GSM142762	NJ001_ATH1_A7-Jor-15B-2.3	WT_1
GSE6166	GSM142763	NJ001_ATH1_A8-Jor-15B-2.4	WT_1
GSE6165	GSM142750	MJ001_ATH1_A1-jones-WT1	WT_0
GSE6165	GSM142751	MJ001_ATH1_A2-jones-WT2	WT_0
GSE6165	GSM142752	MJ001_ATH1_A3-jones-rh1	WT_1
GSE6165	GSM142753	MJ001_ATH1_A4-jones-rh2	WT_1
GSE6165	GSM142754	MJ001_ATH1_A5-jones-WT-Rep3	WT_0
GSE6165	GSM142755	MJ001_ATH1_A6-jones-RH-Rep3	WT_1
GSE6160	GSM142703	JH003_ATH1_A1-Hammond-FS1	WT_0
GSE6160	GSM142704	JH003_ATH1_A2-Hammond-KS1	WT_1
GSE6160	GSM142705	JH003_ATH1_A3-Hammond-CS1	WT_2
GSE6160	GSM142706	JH003_ATH1_A4-Hammond-FR1	WT_3
GSE6160	GSM142707	JH003_ATH1_A5-Hammond-KR1_repeat	WT_4
GSE6160	GSM142708	JH003_ATH1_A6-Hammond-CR1	WT_5
GSE6160	GSM142709	JH003_ATH1_A7-Hammond-FS2	WT_0
GSE6160	GSM142710	JH003_ATH1_A8-Hammond-KS2	WT_1
GSE6160	GSM142711	JH003_ATH1_A9-Hammond-CS2	WT_2
GSE6160	GSM142712	JH003_ATH1_A10-Hammond-FR2	WT_3
GSE6160	GSM142713	JH003_ATH1_A11-Hammond-KR2	WT_4
GSE6160	GSM142714	JH003_ATH1_A12-Hommond-CR2_repeat	WT_5
GSE6160	GSM142715	JH003_ATH1_A13-Hammond-FS3	WT_0
GSE6160	GSM142716	JH003_ATH1_A14-Hammond-KS3	WT_1
GSE6160	GSM142717	JH003_ATH1_A15-Hammond-CS3	WT_2
GSE6160	GSM142718	JH003_ATH1_A16-Hammond-FR3	WT_3
GSE6160	GSM142719	JH003_ATH1_A17-Hammond-KR3	WT_4
GSE6160	GSM142720	JH003_ATH1_A18-Hammond-CR3	WT_5
GSE6158	GSM142687	MH001_ATH1_A1-grevi-CC1	WT_0
GSE6158	GSM142688	MH001_ATH1_A2-grevi-CC2	WT_0
GSE6158	GSM142689	MH001_ATH1_A3-grevi-CC3	WT_0
GSE6158	GSM142690	MH001_ATH1_A4-grevi-AC1	WT_1
GSE6158	GSM142691	MH001_ATH1_A5-grevi-AC2	WT_1
GSE6158	GSM142692	MH001_ATH1_A6-grevi-AC3	WT_1
GSE6158	GSM142693	MH001_ATH1_A7-grevi-CT1	WT_3
GSE6158	GSM142694	MH001_ATH1_A8-grevi-CT2	WT_3
GSE6158	GSM142695	MH001_ATH1_A9-grevi-CT3	WT_3
GSE6158	GSM142696	MH001_ATH1_A10-grevi-AT1	WT_4
GSE6158	GSM142697	MH001_ATH1_A11-grevi-AT2	WT_4
GSE6158	GSM142698	MH001_ATH1_A12-grevi-AT3	WT_4
GSE6151	GSM142623	MC002_ATH1_A1.1-dubos-wtx	WT_0
GSE6151	GSM142624	MC002_ATH1_A1.2-dubos-wtx	WT_0
GSE6151	GSM142625	MC002_ATH1_A1.3-dubos-wtx	WT_0
GSE6151	GSM142626	MC002_ATH1_A2.1-dubos-wtc	WT_1
GSE6151	GSM142627	MC002_ATH1_A2.2-dubos-wtc	WT_1
GSE6151	GSM142628	MC002_ATH1_A2.3-dubos-wtc	WT_1
GSE6151	GSM142629	MC002_ATH1_A3.1-dubos-6kx	WT_2
GSE6151	GSM142630	MC002_ATH1_A3.2-dubos-6kx	WT_2
GSE6151	GSM142631	MC002_ATH1_A3.3-dubos-6kx	WT_2
GSE6151	GSM142632	MC002_ATH1_A4.1-dubos-6kc	WT_3
GSE6151	GSM142633	MC002_ATH1_A4.2-dubos-6kc	WT_3
GSE6151	GSM142634	MC002_ATH1_A4.3-dubos-6kc	WT_3
GSE6151	GSM142635	MC002_ATH1_A5.1-dubos-5kx	WT_4
GSE6151	GSM142636	MC002_ATH1_A5.2-dubos-5kx	WT_4
GSE6151	GSM142637	MC002_ATH1_A5.3-dubos-5kx	WT_4
GSE6151	GSM142638	MC002_ATH1_A6.1-dubos-5kc_repeat	WT_5
GSE6151	GSM142639	MC002_ATH1_A6.2-dubos-5kc	WT_5
GSE6151	GSM142640	MC002_ATH1_A6.3-dubos-5kc	WT_5
GSE6151	GSM142641	MC002_ATH1_A7.1-dubos-wLh	WT_6
GSE6151	GSM142642	MC002_ATH1_A7.2-dubos-wLh	WT_6
GSE6151	GSM142643	MC002_ATH1_A7.3-dubos-wLh	WT_6
GSE6151	GSM142644	MC002_ATH1_A8.1-dubos-aih	WT_7
GSE6151	GSM142645	MC002_ATH1_A8.2-dubos-aih	WT_7
GSE6151	GSM142646	MC002_ATH1_A8.3-dubos-aih	WT_7
GSE6151	GSM142647	MC002_ATH1_A9.1-dubos-aah	WT_8
GSE6151	GSM142648	MC002_ATH1_A9.2-dubos-aah	WT_8
GSE6151	GSM142649	MC002_ATH1_A9.3-dubos-aah	WT_8
GSE6151	GSM142650	MC002_ATH1_A10.1-dubos-wth	WT_9
GSE6151	GSM142651	MC002_ATH1_A10.2-dubos-wth	WT_9
GSE6151	GSM142652	MC002_ATH1_A10.3-dubos-wth	WT_9
GSE6151	GSM142653	MC002_ATH1_A11.1-dubos-mxh	WT_10
GSE6151	GSM142654	MC002_ATH1_A11.2-dubos-mxh	WT_10
GSE6151	GSM142655	MC002_ATH1_A11.3-dubos-mxh	WT_10
GSE6151	GSM142656	MC002_ATH1_A12.1-dubos-arh	WT_11
GSE6151	GSM142657	MC002_ATH1_A12.2-dubos-arh	WT_11
GSE6151	GSM142658	MC002_ATH1_A12.3-dubos-arh	WT_11
GSE6150	GSM142605	De Grauwe_1-10_GA4-etr1-3hr_Rep1_ATH1	NA
GSE6150	GSM142606	De Grauwe_1-1_water-Col0-0hr_Rep1_ATH1	NA
GSE6150	GSM142607	De Grauwe_1-2_water-Col0-1hr_Rep3_ATH1	WT_0
GSE6150	GSM142608	De Grauwe_1-3_GA4-Col0-30min_Rep1_ATH1	NA
GSE6150	GSM142609	De Grauwe_1-4_GA4-Col0-1hr_Rep3_ATH1	WT_3
GSE6150	GSM142610	De Grauwe_1-5_GA4-Col0-3hr_Rep1_ATH1	NA
GSE6150	GSM142611	De Grauwe_1-6_water-etr1-0hr_Rep1_ATH1	NA
GSE6150	GSM142612	De Grauwe_1-7_water-etr1-1hr_Rep3_ATH1	WT_2
GSE6150	GSM142613	De Grauwe_1-8_GA4-etr1-30min_Rep1_ATH1	NA
GSE6150	GSM142614	De Grauwe_1-9_GA4-etr1-1hr_Rep3_ATH1	WT_3
GSE6150	GSM142615	De Grauwe_1-2_water-Col0-1hr_Rep1_ATH1	WT_0
GSE6150	GSM142616	De Grauwe_1-2_water-Col0-1hr_Rep2_ATH1	WT_0
GSE6150	GSM142617	De Grauwe_1-4_GA4-Col0-1hr_Rep1_ATH1	WT_1
GSE6150	GSM142618	De Grauwe_1-4_GA4-Col0-1hr_Rep2_ATH1	WT_1
GSE6150	GSM142619	De Grauwe_1-7_water-etr1-1hr_Rep1_ATH1	WT_2
GSE6150	GSM142620	De Grauwe_1-7_water-etr1-1hr_Rep2_ATH1	WT_2
GSE6150	GSM142621	De Grauwe_1-9_GA4-etr1-1hr_Rep1_ATH1	WT_3
GSE6150	GSM142622	De Grauwe_1-9_GA4-etr1-1hr_Rep2_ATH1	WT_3
GSE5896	GSM137118	wild type (Columbia) leaf replicate 1	WT_0
GSE5896	GSM137119	wild type (Columbia) leaf replicate 2	WT_0
GSE5896	GSM137120	wild type (Columbia) leaf replicate 3	WT_0
GSE5896	GSM137121	tac1-1D leaf replicate 1	MU1_0
GSE5896	GSM137122	tac1-1D leaf replicate 2	MU1_0
GSE5896	GSM137123	tac1-1D leaf replicate 3	MU1_0
GSE5751	GSM134299	Penfield_1-1_endosperm-control_Rep1_ATH1	WT_0
GSE5751	GSM134300	Penfield_1-2_endosperm-control_Rep2_ATH1	WT_0
GSE5751	GSM134301	Penfield_1-3_endosperm-control_Rep3_ATH1	WT_0
GSE5751	GSM134302	Penfield_1-4_endosperm-ABA_Rep1_ATH1	WT_1
GSE5751	GSM134303	Penfield_1-5_endosperm-ABA_Rep2_ATH1	WT_1
GSE5751	GSM134304	Penfield_1-6_endosperm-ABA_Rep3_ATH1	WT_1
GSE5751	GSM134305	Penfield_1-7_endosperm-PAC_Rep1_ATH1	WT_2
GSE5751	GSM134306	Penfield_1-8_endosperm-PAC_Rep2_ATH1	WT_2
GSE5751	GSM134307	Penfield_1-9_endosperm-PAC_Rep3_ATH1	WT_2
GSE5751	GSM134308	Penfield_1-10_embryo-control_Rep1_ATH1	MU1_0
GSE5751	GSM134309	Penfield_1-11_embryo-control_Rep2_ATH1	MU1_0
GSE5751	GSM134310	Penfield_1-12_embryo-control_Rep3_ATH1	MU1_0
GSE5751	GSM134311	Penfield_1-13_embryo-ABA_Rep1_ATH1	MU1_1
GSE5751	GSM134312	Penfield_1-14_embryo-ABA_Rep2_ATH1	MU1_1
GSE5751	GSM134313	Penfield_1-15_embryo-ABA_Rep3_ATH1	MU1_1
GSE5751	GSM134314	Penfield_1-16_embryo-PAC_Rep1_ATH1	MU1_2
GSE5751	GSM134315	Penfield_1-17_embryo-PAC_Rep2_ATH1	MU1_2
GSE5751	GSM134316	Penfield_1-18_embryo-PAC_Rep3_ATH1	MU1_2
GSE5749	GSM133968	Birnbaum_1-19_LRC-1_Rep1_ATH1	MU1_0
GSE5749	GSM133969	Birnbaum_1-20_LRC-2_Rep2_ATH1	MU1_0
GSE5749	GSM133970	Birnbaum_1-21_LRC-3_Rep3_ATH1	MU1_0
GSE5749	GSM133971	Birnbaum_1-1_src5-1_Rep1_ATH1	MU2_0
GSE5749	GSM133972	Birnbaum_1-2_src5-2_Rep2_ATH1	MU2_0
GSE5749	GSM133973	Birnbaum_1-3_src5-3_Rep3_ATH1	MU2_0
GSE5749	GSM133974	Birnbaum_1-4_StageI-1_Rep1_ATH1	WT_0
GSE5749	GSM133975	Birnbaum_1-5_StageI-2_Rep2_ATH1	WT_0
GSE5749	GSM133976	Birnbaum_1-6_StageI-3_Rep3_ATH1	WT_0
GSE5749	GSM133977	Birnbaum_1-7_StageI-4_Rep4_ATH1	WT_0
GSE5749	GSM133978	Birnbaum_1-8_StageII-1_Rep1_ATH1	WT_1
GSE5749	GSM133979	Birnbaum_1-9_StageII-2_Rep2_ATH1	WT_1
GSE5749	GSM133980	Birnbaum_1-10_StageII-3_Rep3_ATH1	WT_1
GSE5749	GSM133981	Birnbaum_1-11_StageII-4_Rep4_ATH1	WT_1
GSE5749	GSM133982	Birnbaum_1-12_StageIII-1_Rep1_ATH1	WT_2
GSE5749	GSM133983	Birnbaum_1-13_StageIII-2_Rep2_ATH1	WT_2
GSE5749	GSM133984	Birnbaum_1-14_StageIII-3_Rep3_ATH1	WT_2
GSE5749	GSM133985	Birnbaum_1-15_StageIII-4_Rep4_ATH1	WT_2
GSE5749	GSM133986	Birnbaum_1-16_wol-1_Rep1_ATH1	MU3_0
GSE5749	GSM133987	Birnbaum_1-17_wol-2_Rep2_ATH1	MU3_0
GSE5749	GSM133988	Birnbaum_1-18_wol-3_Rep3_ATH1	MU3_0
GSE5749	GSM133989	Birnbaum_1-22_gl2-1_Rep1_ATH1	MU4_0
GSE5749	GSM133990	Birnbaum_1-23_gl2-2_Rep2_ATH1	MU4_0
GSE5749	GSM133991	Birnbaum_1-24_gl2-3_Rep3_ATH1	MU4_0
GSE5749	GSM133992	Birnbaum_1-25_J0571-1_Rep1_ATH1	MU5_0
GSE5749	GSM133993	Birnbaum_1-26_J0571-2_Rep2_ATH1	MU5_0
GSE5749	GSM133994	Birnbaum_1-27_J0571-3_Rep3_ATH1	MU5_0
GSE5738	GSM133834	Newbury_1-1_halleri-control-roots(HRO)_Rep1_ATH1	WT_0
GSE5738	GSM133835	Newbury_1-3_Halleri-control-roots(HRO)_Rep1_ATH1	WT_0
GSE5738	GSM133836	Newbury_1-4_Halleri-highZn-roots(HRH)_Rep1_ATH1	WT_1
GSE5738	GSM133837	Newbury_1-7_Halleri-control-leaves(HLO)_Rep1_ATH1	MU1_0
GSE5738	GSM133838	Newbury_1-10_Halleri-highZn-leaves(HLH)_Rep1_ATH1	MU1_1
GSE5738	GSM133839	Newbury_1-13_Petraea-control-roots(PRO)_Rep1_ATH1	WT_2
GSE5738	GSM133840	Newbury_1-16_Petraea-highZn-roots(PRH)_Rep1_ATH1	WT_3
GSE5738	GSM133841	Newbury_1-18_Petraea-highZn-roots(PRH)_Rep3_ATH1	WT_3
GSE5738	GSM133842	Newbury_1-19_Petraea-control-leaves(PLO)_Rep1_ATH1	MU1_2
GSE5738	GSM133843	Newbury_1-22_Petraea-highZn-leaves(PLH)_Rep1_ATH1	MU1_3
GSE5738	GSM133844	Newbury_1-2_halleri-control-roots(HRO)_Rep2_ATH1	WT_0
GSE5738	GSM133845	Newbury_1-5_Halleri-highZn-roots(HRH)_Rep2_ATH1	WT_1
GSE5738	GSM133846	Newbury_1-8_Halleri-control-leaves(HLO)_Rep2_ATH1	MU1_0
GSE5738	GSM133847	Newbury_1-11_Halleri-highZn-leavesHLH)_Rep2_ATH1	MU1_1
GSE5738	GSM133848	Newbury_1-14_Petraea-control-roots(PRO)_Rep2_ATH1	WT_2
GSE5738	GSM133849	Newbury_1-17_Petraea-highZn-roots(PRH)_Rep2_ATH1	WT_3
GSE5738	GSM133850	Newbury_1-20_Petraea-control-leaves(PLO)_Rep2_ATH1	MU1_2
GSE5738	GSM133851	Newbury_1-23_Petraea-highZn-leaves(PLH)_Rep2_ATH1	MU1_3
GSE5738	GSM133852	Newbury_1-6_Halleri-highZn-roots(HRH)_Rep3_ATH1	WT_1
GSE5738	GSM133853	Newbury_1-9_Halleri-control-leaves(HLO)_Rep3_ATH1	MU1_0
GSE5738	GSM133854	Newbury_1-12_Halleri-highZn-leaves(HLH)_Rep3_ATH1	MU1_1
GSE5738	GSM133855	Newbury_1-15_Petraea-control-roots(PRO)_Rep3_ATH1	WT_2
GSE5738	GSM133856	Newbury_1-21_Petraea-control-leaves(PLO)_Rep3_ATH1	MU1_2
GSE5738	GSM133857	Newbury_1-24_Petraea-highZn-leaves(PLH)_Rep3_ATH1	MU1_3
GSE5737	GSM133822	Walters_A-01-Kruger-WL1_REP1	WT_0
GSE5737	GSM133823	Walters_A-02-Kruger-WL2_REP2	WT_0
GSE5737	GSM133824	Walters_A-03-Kruger-WL3_REP3	WT_0
GSE5737	GSM133825	Walters_A-04-Kruger-WH1_REP1	WT_1
GSE5737	GSM133826	Walters_A-05-Kruger-WH2_REP2	WT_1
GSE5737	GSM133827	Walters_A-06-Kruger-WH3_REP3	WT_1
GSE5737	GSM133828	Walters_A-07-Kruger-ML1_REP1	MU1_0
GSE5737	GSM133829	Walters_A-08-Kruger-ML2_REP2	MU1_0
GSE5737	GSM133830	Walters_A-09-Kruger-ML3_REP3	MU1_0
GSE5737	GSM133831	Walters_A-10-Kruger-MH1_REP1	MU1_1
GSE5737	GSM133832	Walters_A-11-Kruger-MH2_REP2	MU1_1
GSE5737	GSM133833	Walters_A-12-Kruger-MH3_REP3	MU1_1
GSE5736	GSM133816	Yang_1-1_young-pod_Rep1_ATH1	WT_0
GSE5736	GSM133817	Yang_1-2_old-pod_Rep1_ATH1	WT_1
GSE5736	GSM133818	Yang_1-3_young-pod_Rep2_ATH1	WT_0
GSE5736	GSM133819	Yang_1-4_old-pod_Rep2_ATH1	WT_1
GSE5736	GSM133820	Yang_1-5_young-pod_Rep3_ATH1	WT_0
GSE5736	GSM133821	Yang_1-6_old-pod_Rep3_ATH1	WT_1
GSE5735	GSM133808	Diamond_A-1-Diamo-fum_SLD	WT_0
GSE5735	GSM133809	Diamond_A-2-Diamo-fum_SLD	WT_0
GSE5735	GSM133810	Diamond_A-3-Diamo-fum_SLD	WT_0
GSE5735	GSM133811	Diamond_A-4-Diamo-fum_SLD	WT_0
GSE5735	GSM133812	Diamond_A-1-Diamo-met_SLD	WT_1
GSE5735	GSM133813	Diamond_A-2-Diamo-met_SLD	WT_1
GSE5735	GSM133814	Diamond_A-3-Diamo-met_SLD	WT_1
GSE5735	GSM133815	Diamond_A-4-Diamo-met_SLD	WT_1
GSE5730	GSM133755	Lindsey_1-7_heart-stage-cotyledon_Rep1_ATH1	MU1_0
GSE5730	GSM133756	Lindsey_1-10_heart-stage-root_Rep1_ATH1	WT_0
GSE5730	GSM133757	Lindsey_1-8_heart-stage-cotyledon_Rep2_ATH1	MU1_0
GSE5730	GSM133758	Lindsey_1-11_heart-stage-root_Rep2_ATH1	WT_0
GSE5730	GSM133759	Lindsey_1-9_heart-stage-cotyledon_Rep3_ATH1	MU1_0
GSE5730	GSM133760	Lindsey_1-12_heart-stage-root_Rep3_ATH1	WT_0
GSE5730	GSM133761	Lindsey_1-13_torpedo-cotyledon_Rep1_ATH1	MU1_1
GSE5730	GSM133762	Lindsey_1-14_torpedo-root_Rep1_ATH1	WT_1
GSE5730	GSM133763	Lindsey_1-15_torpedo-cotyledon_Rep2_ATH1	MU1_1
GSE5730	GSM133764	Lindsey_1-16_torpedo-root_Rep2_ATH1	WT_1
GSE5730	GSM133765	Lindsey_1-17_torpedo-cotyledon_Rep3_ATH1	MU1_1
GSE5730	GSM133766	Lindsey_1-18_torpedo-root_Rep3_ATH1	WT_1
GSE5730	GSM133767	Lindsey_1-19_torpedo-basal_Rep4_ATH1	MU2_0
GSE5730	GSM133768	Lindsey_1-20_torpedo-basal_Rep5_ATH1	MU2_0
GSE5730	GSM133769	Lindsey_1-21_torpedo-basal_Rep6_ATH1	MU2_0
GSE5730	GSM133770	Lindsey_1-22_torpedo-apical_Rep4_ATH1	MU2_1
GSE5730	GSM133771	Lindsey_1-23_torpedo-apical_Rep5_ATH1	MU2_1
GSE5730	GSM133772	Lindsey_1-24_torpedo-apical_Rep6_ATH1	MU2_1
GSE5730	GSM133773	Lindsey_1-25_torpedo-meristem_Rep1_ATH1	MU2_2
GSE5730	GSM133774	Lindsey_1-26_torpedo-meristem_Rep2_ATH1	MU2_2
GSE5730	GSM133775	Lindsey_1-27_torpedo-meristem_Rep3_ATH1	MU2_2
GSE5730	GSM133776	Lindsey_1-1_globular-apical_Rep1_ATH1	MU3_1
GSE5730	GSM133777	Lindsey_1-4_globular-basal_Rep1_ATH1	MU3_0
GSE5730	GSM133778	Lindsey_1-2_globular-apical_Rep2_ATH1	MU3_1
GSE5730	GSM133779	Lindsey_1-5_globular-basal_Rep2_ATH1	MU3_0
GSE5730	GSM133780	Lindsey_1-3_globular-apical_Rep3_ATH1	MU3_1
GSE5730	GSM133781	Lindsey_1-6_globular-basal_Rep3_ATH1	MU3_0
GSE5728	GSM133739	Shirras_1-1_Calcicole_Rep1_ATH1	WT_1
GSE5728	GSM133740	Shirras_1-2_Calcicole_Rep2_ATH1	WT_1
GSE5728	GSM133741	Shirras_1-3_Non-Calcicole_Rep1_ATH1	WT_0
GSE5728	GSM133742	Shirras_1-4_Non-Calcicole_Rep2_ATH1	WT_0
GSE5728	GSM133743	Shirras_1-5_Calcicole_Rep3_ATH1	WT_1
GSE5728	GSM133744	Shirras_1-6_Calcicole_Rep4_ATH1	WT_1
GSE5728	GSM133745	Shirras_1-7_Non-Calcicole_Rep3_ATH1	WT_0
GSE5728	GSM133746	Shirras_1-8_Non-Calcicole_Rep4_ATH1	WT_0
GSE5722	GSM133705	Short_1-1_ozone_Rep1_ATH1	WT_1
GSE5722	GSM133706	Short_1-2_control_Rep1_ATH1	WT_0
GSE5722	GSM133707	Short_1-3_ozone_Rep2_ATH1	WT_1
GSE5722	GSM133708	Short_1-5_ozone_Rep3_ATH1	WT_1
GSE5722	GSM133709	Short_1-4_control_Rep2_ATH1	WT_0
GSE5722	GSM133710	Short_1-6_control_Rep3_ATH1	WT_0
GSE5699	GSM133297	NO.13	WT_0
GSE5699	GSM133298	NO.14	WT_0
GSE5699	GSM133299	NO.15	WT_0
GSE5699	GSM133300	NO.25	WT_1
GSE5699	GSM133301	NO.26	WT_1
GSE5699	GSM133302	NO.27	WT_1
GSE5698	GSM133285	NO.10	WT_0
GSE5698	GSM133286	NO.11	WT_0
GSE5698	GSM133287	NO.12	WT_0
GSE5698	GSM133288	NO.19-2	WT_1
GSE5698	GSM133289	NO.20-2	WT_1
GSE5698	GSM133290	NO.21-2	WT_1
GSE5698	GSM133291	NO.28	MU1_0
GSE5698	GSM133292	NO.29	MU1_0
GSE5698	GSM133293	NO.30	MU1_0
GSE5698	GSM133294	NO.31	MU1_1
GSE5698	GSM133295	NO.32	MU1_1
GSE5698	GSM133296	NO.33	MU1_1
GSE5641	GSM131844	Pracharoenwattana_1-1_mdhA_Rep1_ATH1	WT_1
GSE5641	GSM131845	Pracharoenwattana_1-2_mdhB_Rep2_ATH1	WT_1
GSE5641	GSM131846	Pracharoenwattana_1-3_mdhC_Rep3_ATH1	WT_1
GSE5641	GSM131847	Pracharoenwattana_1-4_ColA_Rep1_ATH1	WT_0
GSE5641	GSM131848	Pracharoenwattana_1-5_ColB_Rep2_ATH1	WT_0
GSE5641	GSM131849	Pracharoenwattana_1-6_ColC_Rep3_ATH1	WT_0
GSE5639	GSM131829	Quick_A1_1-0hr_Rep1_ATH1	WT_0
GSE5639	GSM131830	Quick_A26_5-0hr_Rep1_ATH1	WT_1
GSE5639	GSM131831	Quick_A27_0-0hr_Rep2_ATH1	WT_0
GSE5639	GSM131832	Quick_A52_5-0hr_Rep2_ATH1	WT_1
GSE5639	GSM131833	Quick_A53_0-0hr_Rep3_ATH1	WT_0
GSE5639	GSM131834	Quick_A78_5-0hr_Rep3_ATH1	WT_1
GSE5639	GSM131835	Quick_A79_0-0hr_Rep4_ATH1	WT_0
GSE5639	GSM131836	Quick_A104_5-0hr_Rep4_ATH1	WT_1
GSE5638	GSM131801	Quick_A4_3-2hr_Rep1_ATH1	WT_0
GSE5638	GSM131802	Quick_A8_3-4hr-Rep1_ATH1	WT_1
GSE5638	GSM131803	Quick_A9_3-4hr-Rep1_ATH1	NA
GSE5638	GSM131804	Quick_A12_3-12hr_Rep1_ATH1	WT_2
GSE5638	GSM131805	Quick_A16_3-24hr_Rep1_ATH1	WT_3
GSE5638	GSM131806	Quick_A17_3-24hr_Rep1_ATH1	WT_3
GSE5638	GSM131807	Quick_A20_3-48hr_Rep1_ATH1	WT_4
GSE5638	GSM131808	Quick_A24_3-96hr_Rep1_ATH1	WT_5
GSE5638	GSM131809	Quick_A30_3-2hr_Rep2_ATH1	WT_0
GSE5638	GSM131810	Quick_A34_3-4hr-Rep2_ATH1	WT_1
GSE5638	GSM131811	Quick_A38_3-12hr_Rep2_ATH1	WT_2
GSE5638	GSM131812	Quick_A42_3-24hr_Rep2_ATH1	WT_3
GSE5638	GSM131813	Quick_A46_3-48hr_Rep2_ATH1	WT_4
GSE5638	GSM131814	Quick_A50_3-96hr_Rep2_ATH1	WT_5
GSE5638	GSM131815	Quick_A56_3-2hr_Rep3_ATH1	WT_0
GSE5638	GSM131816	Quick_A60_3-4hr-Rep3_ATH1	WT_1
GSE5638	GSM131817	Quick_A64_3-12hr_Rep3_ATH1	WT_2
GSE5638	GSM131818	Quick_A68_3-24hr_Rep3_ATH1	WT_3
GSE5638	GSM131819	Quick_A72_3-48hr_Rep3_ATH1	WT_4
GSE5638	GSM131820	Quick_A76_3-96hr_Rep3_ATH1	WT_5
GSE5638	GSM131821	Quick_A82_3-2hr_Rep4_ATH1	WT_0
GSE5638	GSM131822	Quick_A86_3-4hr-Rep4_ATH1	WT_1
GSE5638	GSM131823	Quick_A90_3-12hr_Rep4_ATH1	WT_2
GSE5638	GSM131824	Quick_A94_3-24hr_Rep4_ATH1	WT_3
GSE5638	GSM131825	Quick_A98_3-48hr_Rep4_ATH1	WT_4
GSE5638	GSM131826	Quick_A102_3-96hr_Rep4_ATH1	WT_5
GSE5638	GSM131827	Quick_A107_3-24hr_Rep1m_ATH1	NA
GSE5638	GSM131828	Quick_A111_3-24hr_Rep2m_ATH1	NA
GSE5637	GSM131775	Quick_A3_2-2hr_Rep1_ATH1	WT_0
GSE5637	GSM131776	Quick_A7_2-4hr-Rep1_ATH1	WT_1
GSE5637	GSM131777	Quick_A11_2-12hr_Rep1_ATH1	WT_2
GSE5637	GSM131778	Quick_A15_2-24hr_Rep1_ATH1	WT_3
GSE5637	GSM131779	Quick_A19_2-48hr_Rep1_ATH1	WT_4
GSE5637	GSM131780	Quick_A23_2-96hr_Rep1_ATH1	WT_5
GSE5637	GSM131781	Quick_A29_2-2hr_Rep2_ATH1	WT_0
GSE5637	GSM131782	Quick_A33_2-4hr-Rep2_ATH1	WT_1
GSE5637	GSM131783	Quick_A37_2-12hr_Rep2_ATH1	WT_2
GSE5637	GSM131784	Quick_A41_2-24hr_Rep2_ATH1	WT_3
GSE5637	GSM131785	Quick_A45_2-48hr_Rep2_ATH1	WT_4
GSE5637	GSM131786	Quick_A49_2-96hr_Rep2_ATH1	WT_5
GSE5637	GSM131787	Quick_A55_2-2hr_Rep3_ATH1	WT_0
GSE5637	GSM131788	Quick_A59_2-4hr-Rep3_ATH1	WT_1
GSE5637	GSM131789	Quick_A63_2-12hr_Rep3_ATH1	WT_2
GSE5637	GSM131790	Quick_A67_2-24hr_Rep3_ATH1	WT_3
GSE5637	GSM131791	Quick_A71_2-48hr_Rep3_ATH1	WT_4
GSE5637	GSM131792	Quick_A75_2-96hr_Rep3_ATH1	WT_5
GSE5637	GSM131793	Quick_A81_2-2hr_Rep4_ATH1	WT_0
GSE5637	GSM131794	Quick_A85_2-4hr-Rep4_ATH1	WT_1
GSE5637	GSM131795	Quick_A89_2-12hr_Rep4_ATH1	WT_2
GSE5637	GSM131796	Quick_A93_2-24hr_Rep4_ATH1	WT_3
GSE5637	GSM131797	Quick_A97_2-48hr_Rep4_ATH1	WT_4
GSE5637	GSM131798	Quick_A101_2-96hr_Rep4_ATH1	WT_5
GSE5637	GSM131799	Quick_A106_2-24hr_Rep1m_ATH1	NA
GSE5637	GSM131800	Quick_A110_2-24hr_Rep2m_ATH1	NA
GSE5636	GSM131749	Quick_A2_1-2hr_Rep1_ATH1	WT_0
GSE5636	GSM131750	Quick_A6_1-4hr-Rep1_ATH1	WT_1
GSE5636	GSM131751	Quick_A10_1-12hr_Rep1_ATH1	WT_2
GSE5636	GSM131752	Quick_A14_1-24hr_Rep1_ATH1	WT_3
GSE5636	GSM131753	Quick_A18_1-48hr_Rep1_ATH1	WT_4
GSE5636	GSM131754	Quick_A22_1-96hr_Rep1_ATH1	WT_5
GSE5636	GSM131755	Quick_A28_1-2hr_Rep2_ATH1	WT_0
GSE5636	GSM131756	Quick_A32_1-4hr-Rep2_ATH1	WT_1
GSE5636	GSM131757	Quick_A36_1-12hr_Rep2_ATH1	WT_2
GSE5636	GSM131758	Quick_A40_1-24hr_Rep2_ATH1	WT_3
GSE5636	GSM131759	Quick_A44_1-48hr_Rep2_ATH1	WT_4
GSE5636	GSM131760	Quick_A48_1-96hr_Rep2_ATH1	WT_5
GSE5636	GSM131761	Quick_A54_1-2hr_Rep3_ATH1	WT_0
GSE5636	GSM131762	Quick_A58_1-4hr-Rep3_ATH1	WT_1
GSE5636	GSM131763	Quick_A62_1-12hr_Rep3_ATH1	WT_2
GSE5636	GSM131764	Quick_A66_1-24hr_Rep3_ATH1	WT_3
GSE5636	GSM131765	Quick_A70_1-48hr_Rep3_ATH1	WT_4
GSE5636	GSM131766	Quick_A74_1-96hr_Rep3_ATH1	WT_5
GSE5636	GSM131767	Quick_A80_1-2hr_Rep4_ATH1	WT_0
GSE5636	GSM131768	Quick_A84_1-4hr-Rep4_ATH1	WT_1
GSE5636	GSM131769	Quick_A88_1-12hr_Rep4_ATH1	WT_2
GSE5636	GSM131770	Quick_A92_1-24hr_Rep4_ATH1	WT_3
GSE5636	GSM131771	Quick_A96_1-48hr_Rep4_ATH1	WT_4
GSE5636	GSM131772	Quick_A100_1-96hr_Rep4_ATH1	WT_5
GSE5636	GSM131773	Quick_A105_1-24hr_Rep1m_ATH1	NA
GSE5636	GSM131774	Quick_A109_1-24hr_Rep2m_ATH1	NA
GSE5634	GSM131685	ATGE_76_A	WT_0
GSE5634	GSM131686	ATGE_76_B	WT_0
GSE5634	GSM131687	ATGE_76_C	WT_0
GSE5634	GSM131688	ATGE_77_D	WT_1
GSE5634	GSM131689	ATGE_77_E	WT_1
GSE5634	GSM131690	ATGE_77_F	WT_1
GSE5634	GSM131691	ATGE_78_D	WT_2
GSE5634	GSM131692	ATGE_78_E	WT_2
GSE5634	GSM131693	ATGE_78_F	WT_2
GSE5634	GSM131694	ATGE_79_A	WT_3
GSE5634	GSM131695	ATGE_79_B	WT_3
GSE5634	GSM131696	ATGE_79_C	WT_3
GSE5634	GSM131697	ATGE_81_A	WT_4
GSE5634	GSM131698	ATGE_81_B	WT_4
GSE5634	GSM131699	ATGE_81_C	WT_4
GSE5634	GSM131700	ATGE_82_A	WT_5
GSE5634	GSM131701	ATGE_82_B	WT_5
GSE5634	GSM131702	ATGE_82_C	WT_5
GSE5634	GSM131703	ATGE_83_A	WT_6
GSE5634	GSM131704	ATGE_83_B	WT_6
GSE5634	GSM131705	ATGE_83_C	WT_6
GSE5634	GSM131706	ATGE_84_A	WT_7
GSE5634	GSM131707	ATGE_84_B	WT_7
GSE5634	GSM131708	ATGE_84_D	WT_7
GSE5633	GSM131643	ATGE_2_A	WT_0
GSE5633	GSM131644	ATGE_2_B	WT_0
GSE5633	GSM131645	ATGE_2_C	WT_0
GSE5633	GSM131646	ATGE_4_A	WT_1
GSE5633	GSM131647	ATGE_4_B	WT_1
GSE5633	GSM131648	ATGE_4_C	WT_1
GSE5633	GSM131649	ATGE_6_A	WT_2
GSE5633	GSM131650	ATGE_6_B	WT_2
GSE5633	GSM131651	ATGE_6_C	WT_2
GSE5633	GSM131652	ATGE_8_A	WT_3
GSE5633	GSM131653	ATGE_8_B	WT_3
GSE5633	GSM131654	ATGE_8_C	WT_3
GSE5633	GSM131655	ATGE_27_A	WT_4
GSE5633	GSM131656	ATGE_27_B	WT_4
GSE5633	GSM131657	ATGE_27_C	WT_4
GSE5633	GSM131658	ATGE_28_A2	WT_5
GSE5633	GSM131659	ATGE_28_B2	WT_5
GSE5633	GSM131660	ATGE_28_C2	WT_5
GSE5633	GSM131661	ATGE_29_A2	WT_6
GSE5633	GSM131662	ATGE_29_B2	WT_6
GSE5633	GSM131663	ATGE_29_C2	WT_6
GSE5633	GSM131664	ATGE_46_A	WT_7
GSE5633	GSM131665	ATGE_46_B	WT_7
GSE5633	GSM131666	ATGE_46_C	WT_7
GSE5633	GSM131667	ATGE_47_A	WT_8
GSE5633	GSM131668	ATGE_47_B	WT_8
GSE5633	GSM131669	ATGE_47_C	WT_8
GSE5633	GSM131670	ATGE_48_A	WT_9
GSE5633	GSM131671	ATGE_48_B	WT_9
GSE5633	GSM131672	ATGE_48_C	WT_9
GSE5633	GSM131673	ATGE_49_A	WT_10
GSE5633	GSM131674	ATGE_49_B	WT_10
GSE5633	GSM131675	ATGE_49_C	WT_10
GSE5633	GSM131676	ATGE_50_A	WT_11
GSE5633	GSM131677	ATGE_50_B	WT_11
GSE5633	GSM131678	ATGE_50_C	WT_11
GSE5633	GSM131679	ATGE_51_A	WT_12
GSE5633	GSM131680	ATGE_51_B	WT_12
GSE5633	GSM131681	ATGE_51_C	WT_12
GSE5633	GSM131682	ATGE_52_A	WT_13
GSE5633	GSM131683	ATGE_52_B	WT_13
GSE5633	GSM131684	ATGE_52_C	WT_13
GSE5632	GSM131576	ATGE_31_A2	MU4_0
GSE5632	GSM131577	ATGE_31_B2	MU4_0
GSE5632	GSM131578	ATGE_31_C2	MU4_0
GSE5632	GSM131579	ATGE_32_A2	MU5_0
GSE5632	GSM131580	ATGE_32_B2	MU5_0
GSE5632	GSM131581	ATGE_32_C2	MU5_0
GSE5632	GSM131582	ATGE_33_A	WT_0
GSE5632	GSM131583	ATGE_33_B	WT_0
GSE5632	GSM131584	ATGE_33_C	WT_0
GSE5632	GSM131585	ATGE_34_A	WT_1
GSE5632	GSM131586	ATGE_34_B	WT_1
GSE5632	GSM131587	ATGE_34_C	WT_1
GSE5632	GSM131588	ATGE_35_A	WT_2
GSE5632	GSM131589	ATGE_35_B	WT_2
GSE5632	GSM131590	ATGE_35_C	WT_2
GSE5632	GSM131591	ATGE_36_A	WT_3
GSE5632	GSM131592	ATGE_36_B	WT_3
GSE5632	GSM131593	ATGE_36_C	WT_3
GSE5632	GSM131594	ATGE_37_A	WT_4
GSE5632	GSM131595	ATGE_37_B	WT_4
GSE5632	GSM131596	ATGE_37_C	WT_4
GSE5632	GSM131597	ATGE_39_A	MU1_0
GSE5632	GSM131598	ATGE_39_B	MU1_0
GSE5632	GSM131599	ATGE_39_C	MU1_0
GSE5632	GSM131600	ATGE_40_A	MU1_5
GSE5632	GSM131601	ATGE_40_B	MU1_5
GSE5632	GSM131602	ATGE_40_C	MU1_5
GSE5632	GSM131603	ATGE_41_A	MU1_1
GSE5632	GSM131604	ATGE_41_B	MU1_1
GSE5632	GSM131605	ATGE_41_C	MU1_1
GSE5632	GSM131606	ATGE_42_B	MU1_2
GSE5632	GSM131607	ATGE_42_C	MU1_2
GSE5632	GSM131608	ATGE_42_D	MU1_2
GSE5632	GSM131609	ATGE_43_A	MU1_3
GSE5632	GSM131610	ATGE_43_B	MU1_3
GSE5632	GSM131611	ATGE_43_C	MU1_3
GSE5632	GSM131612	ATGE_45_A	MU1_4
GSE5632	GSM131613	ATGE_45_B	MU1_4
GSE5632	GSM131614	ATGE_45_C	MU1_4
GSE5632	GSM131615	ATGE_53_A	MU1_6
GSE5632	GSM131616	ATGE_53_B	MU1_6
GSE5632	GSM131617	ATGE_53_C	MU1_6
GSE5632	GSM131618	ATGE_54_A	MU1_7
GSE5632	GSM131619	ATGE_54_B	MU1_7
GSE5632	GSM131620	ATGE_54_C	MU1_7
GSE5632	GSM131621	ATGE_55_A	MU1_8
GSE5632	GSM131622	ATGE_55_B	MU1_8
GSE5632	GSM131623	ATGE_55_C	MU1_8
GSE5632	GSM131624	ATGE_56_A	MU1_9
GSE5632	GSM131625	ATGE_56_B	MU1_9
GSE5632	GSM131626	ATGE_56_C	MU1_9
GSE5632	GSM131627	ATGE_57_A	MU1_10
GSE5632	GSM131628	ATGE_57_B	MU1_10
GSE5632	GSM131629	ATGE_57_C	MU1_10
GSE5632	GSM131630	ATGE_58_A	MU1_11
GSE5632	GSM131631	ATGE_58_B	MU1_11
GSE5632	GSM131632	ATGE_58_C	MU1_11
GSE5632	GSM131633	ATGE_59_A	MU1_12
GSE5632	GSM131634	ATGE_59_B	MU1_12
GSE5632	GSM131635	ATGE_59_C	MU1_12
GSE5632	GSM131636	ATGE_73_A	MU2_0
GSE5632	GSM131637	ATGE_73_B	MU2_0
GSE5632	GSM131638	ATGE_73_C	MU2_0
GSE5632	GSM131639	ATGE_92_A	MU3_0
GSE5632	GSM131640	ATGE_92_B	MU3_0
GSE5632	GSM131641	ATGE_92_C	MU3_0
GSE5631	GSM131555	ATGE_3_A	WT_0
GSE5631	GSM131556	ATGE_3_B	WT_0
GSE5631	GSM131557	ATGE_3_C	WT_0
GSE5631	GSM131558	ATGE_9_A	WT_1
GSE5631	GSM131559	ATGE_9_B	WT_1
GSE5631	GSM131560	ATGE_9_C	WT_1
GSE5631	GSM131561	ATGE_93_A	WT_2
GSE5631	GSM131562	ATGE_93_B	WT_2
GSE5631	GSM131563	ATGE_93_C	WT_2
GSE5631	GSM131564	ATGE_94_A	WT_3
GSE5631	GSM131565	ATGE_94_B	WT_3
GSE5631	GSM131566	ATGE_94_C	WT_3
GSE5631	GSM131567	ATGE_95_A	WT_4
GSE5631	GSM131568	ATGE_95_B	WT_4
GSE5631	GSM131569	ATGE_95_C	WT_4
GSE5631	GSM131570	ATGE_98_A	WT_5
GSE5631	GSM131571	ATGE_98_B	WT_5
GSE5631	GSM131572	ATGE_98_C	WT_5
GSE5631	GSM131573	ATGE_99_A	WT_6
GSE5631	GSM131574	ATGE_99_B	WT_6
GSE5631	GSM131575	ATGE_99_C	WT_6
GSE5630	GSM131495	ATGE_1_A	MU3_3
GSE5630	GSM131496	ATGE_1_B	MU3_3
GSE5630	GSM131497	ATGE_1_C	MU3_3
GSE5630	GSM131498	ATGE_5_A	MU3_0
GSE5630	GSM131499	ATGE_5_B	MU3_0
GSE5630	GSM131500	ATGE_5_C	MU3_0
GSE5630	GSM131501	ATGE_10_A	WT_0
GSE5630	GSM131502	ATGE_10_B	WT_0
GSE5630	GSM131503	ATGE_10_C	WT_0
GSE5630	GSM131504	ATGE_11_A	MU1_0
GSE5630	GSM131505	ATGE_11_B	MU1_0
GSE5630	GSM131506	ATGE_11_C	MU1_0
GSE5630	GSM131507	ATGE_12_A	WT_2
GSE5630	GSM131508	ATGE_12_B	WT_2
GSE5630	GSM131509	ATGE_12_C	WT_2
GSE5630	GSM131510	ATGE_13_A	WT_3
GSE5630	GSM131511	ATGE_13_B	WT_3
GSE5630	GSM131512	ATGE_13_C	WT_3
GSE5630	GSM131513	ATGE_14_A	WT_3
GSE5630	GSM131514	ATGE_14_B	WT_3
GSE5630	GSM131515	ATGE_14_C	WT_3
GSE5630	GSM131516	ATGE_15_A	WT_4
GSE5630	GSM131517	ATGE_15_B	WT_4
GSE5630	GSM131518	ATGE_15_C	WT_4
GSE5630	GSM131519	ATGE_16_A	WT_5
GSE5630	GSM131520	ATGE_16_B	WT_5
GSE5630	GSM131521	ATGE_16_C	WT_5
GSE5630	GSM131522	ATGE_17_A	WT_1
GSE5630	GSM131523	ATGE_17_B	WT_1
GSE5630	GSM131524	ATGE_17_C	WT_1
GSE5630	GSM131525	ATGE_18_A	MU1_1
GSE5630	GSM131526	ATGE_18_B	MU1_1
GSE5630	GSM131527	ATGE_18_C	MU1_1
GSE5630	GSM131528	ATGE_19_A	MU2_0
GSE5630	GSM131529	ATGE_19_B	MU2_0
GSE5630	GSM131530	ATGE_19_C	MU2_0
GSE5630	GSM131531	ATGE_20_A	MU2_1
GSE5630	GSM131532	ATGE_20_B	MU2_1
GSE5630	GSM131533	ATGE_20_C	MU2_1
GSE5630	GSM131534	ATGE_21_A	MU2_2
GSE5630	GSM131535	ATGE_21_B	MU2_2
GSE5630	GSM131536	ATGE_21_C	MU2_2
GSE5630	GSM131537	ATGE_25_A	MU3_1
GSE5630	GSM131538	ATGE_25_B	MU3_1
GSE5630	GSM131539	ATGE_25_C	MU3_1
GSE5630	GSM131540	ATGE_26_A	MU3_2
GSE5630	GSM131541	ATGE_26_B	MU3_2
GSE5630	GSM131542	ATGE_26_C	MU3_2
GSE5630	GSM131543	ATGE_87_A	NA
GSE5630	GSM131544	ATGE_87_B	NA
GSE5630	GSM131545	ATGE_87_C	NA
GSE5630	GSM131546	ATGE_89_A	NA
GSE5630	GSM131547	ATGE_89_B	NA
GSE5630	GSM131548	ATGE_89_C	NA
GSE5630	GSM131549	ATGE_90_A	NA
GSE5630	GSM131550	ATGE_90_B	NA
GSE5630	GSM131551	ATGE_90_D	NA
GSE5630	GSM131552	ATGE_91_A	NA
GSE5630	GSM131553	ATGE_91_B	NA
GSE5630	GSM131554	ATGE_91_C	NA
GSE5629	GSM131471	ATGE_7_A2	WT_0
GSE5629	GSM131472	ATGE_7_B2	WT_0
GSE5629	GSM131473	ATGE_7_C2	WT_0
GSE5629	GSM131474	ATGE_22_A	WT_1
GSE5629	GSM131475	ATGE_22_B	WT_1
GSE5629	GSM131476	ATGE_22_C	WT_1
GSE5629	GSM131477	ATGE_23_A	WT_1
GSE5629	GSM131478	ATGE_23_B	WT_1
GSE5629	GSM131479	ATGE_23_C	WT_1
GSE5629	GSM131480	ATGE_24_A	WT_1
GSE5629	GSM131481	ATGE_24_B	WT_1
GSE5629	GSM131482	ATGE_24_C	WT_1
GSE5629	GSM131483	ATGE_96_A	MU1_0
GSE5629	GSM131484	ATGE_96_B	MU1_0
GSE5629	GSM131485	ATGE_96_C	MU1_0
GSE5629	GSM131486	ATGE_97_A	MU1_1
GSE5629	GSM131487	ATGE_97_B	MU1_1
GSE5629	GSM131488	ATGE_97_C	MU1_1
GSE5629	GSM131489	ATGE_100_A	MU1_0
GSE5629	GSM131490	ATGE_100_B	MU1_0
GSE5629	GSM131491	ATGE_100_C	MU1_0
GSE5629	GSM131492	ATGE_101_A	MU1_1
GSE5629	GSM131493	ATGE_101_B	MU1_1
GSE5629	GSM131494	ATGE_101_C	MU1_1
GSE5617	GSM131169	4h of complete darkness (dark control)	WT_0
GSE5617	GSM131170	4 d darkness --> 4 h continuous far-red light	WT_1
GSE5617	GSM131171	4 d darkness --> 1 min red light --> 4 h darkness	WT_2
GSE5617	GSM131172	4 d darkness --> 4 h continuous red light	WT_3
GSE5617	GSM131173	4 d darkness --> 4 h continuous blue light	WT_4
GSE5617	GSM131174	4 d darkness --> 5 min UV-A light --> 4 h darkness	WT_5
GSE5617	GSM131175	4 d darkness --> 5 min UV-A/B light --> 4 h darkness	WT_6
GSE5617	GSM131176	4 d darkness --> 4 h continuous white light	WT_7
GSE5617	GSM131177	45 min of complete darkness (dark control)	WT_8
GSE5617	GSM131178	4 d darkness --> 45 min continuous far-red light	WT_9
GSE5617	GSM131179	4 d darkness --> 1 min red light --> 44 min darkness	WT_10
GSE5617	GSM131180	4 d darkness --> 45 min continuous red light	WT_11
GSE5617	GSM131181	4 d darkness --> 45 min continuous blue light	WT_12
GSE5617	GSM131182	4 d darkness --> 5 min UV-A light --> 40 min darkness	WT_13
GSE5617	GSM131183	4 d darkness --> 5 min UV-A/B light --> 40 min darkness	WT_14
GSE5617	GSM131184	4 d darkness --> 45 min continuous white light	WT_15
GSE5617	GSM131185	AtGen_D-18_2-FL_REP2_ATH1	WT_1
GSE5617	GSM131186	AtGen_D-19_2-PL_REP2_ATH1	WT_2
GSE5617	GSM131187	AtGen_D-20_2-RL_REP2_ATH1	WT_3
GSE5617	GSM131188	AtGen_D-21_2-BL_REP2_ATH1	WT_4
GSE5617	GSM131189	AtGen_D-22_2-AL_REP2_ATH1	WT_5
GSE5617	GSM131190	AtGen_D-23_2-UL_REP2_ATH1	WT_6
GSE5617	GSM131191	AtGen_D-24_2-WL_REP2_ATH1	WT_7
GSE5617	GSM131192	AtGen_D-25_2-DS_REP2_ATH1	WT_8
GSE5617	GSM131193	AtGen_D-27_2-PS_REP2_ATH1	WT_10
GSE5617	GSM131194	AtGen_D-28_2-RS_REP2_ATH1	WT_11
GSE5617	GSM131195	AtGen_D-29_2-BS_REP2_ATH1	WT_12
GSE5617	GSM131196	AtGen_D-30_2-AS_REP2_ATH1	WT_13
GSE5617	GSM131197	AtGen_D-31_2-US_REP2_ATH1	WT_14
GSE5617	GSM131198	AtGen_D-32_2-WS_REP2_ATH1	WT_15
GSE5617	GSM131199	AtGen_D-33_3-DL_REP3_ATH1	WT_0
GSE5617	GSM131200	AtGen_D-34_3-FL_REP3_ATH1	WT_1
GSE5617	GSM131201	AtGen_D-35_3-PL_REP3_ATH1	WT_2
GSE5617	GSM131202	AtGen_D-36_3-RL_REP3_ATH1	WT_3
GSE5617	GSM131203	AtGen_D-37_3-BL_REP3_ATH1	WT_4
GSE5617	GSM131204	AtGen_D-38_3-AL_REP3_ATH1	WT_5
GSE5617	GSM131205	AtGen_D-39_3-UL_REP3_ATH1	WT_6
GSE5617	GSM131206	AtGen_D-40_3-WL_REP3_ATH1	WT_7
GSE5617	GSM131207	AtGen_D-41_3-DS_REP3_ATH1	WT_8
GSE5617	GSM131208	AtGen_D-42_3-FS_REP3_ATH1	WT_9
GSE5617	GSM131209	AtGen_D-43_3-PS_REP3_ATH1	WT_10
GSE5617	GSM131210	AtGen_D-44_3-RS_REP3_ATH1	WT_11
GSE5617	GSM131211	AtGen_D-45_3-BS_REP3_ATH1	WT_12
GSE5617	GSM131212	AtGen_D-46_3-AS_REP3_ATH1	WT_13
GSE5617	GSM131213	AtGen_D-47_3-US_REP3_ATH1	WT_14
GSE5617	GSM131214	AtGen_D-48_3-WS_REP3_ATH1	WT_15
GSE5617	GSM131215	AtGen_D-17_2-DL_REP2_ATH1	WT_0
GSE5617	GSM131216	AtGen_D-26_1-FS_REP2_ATH1	WT_9
GSE5616	GSM131151	AtGen_C-1_1-C-6_REP1_ATH1	WT_0
GSE5616	GSM131152	AtGen_C-2_2-C-6_REP2_ATH1	WT_0
GSE5616	GSM131153	AtGen_C-3_4-C-6_REP3_ATH1	WT_0
GSE5616	GSM131154	AtGen_C-4_1-C-12_REP1_ATH1	WT_1
GSE5616	GSM131155	AtGen_C-5_2-C-12_REP2_ATH1	WT_1
GSE5616	GSM131156	AtGen_C-6_3-C-12_REP3_ATH1	WT_1
GSE5616	GSM131157	AtGen_C-7_1-C-24_REP1_ATH1	WT_2
GSE5616	GSM131158	AtGen_C-8_2-C-24_REP2_ATH1	WT_2
GSE5616	GSM131159	AtGen_C-9_3-C-24_REP3_ATH1	WT_2
GSE5616	GSM131160	AtGen_C-10_1-Pi-6_REP1_ATH1	MU1_0
GSE5616	GSM131161	AtGen_C-11_2-Pi-6_REP2_ATH1	MU1_0
GSE5616	GSM131162	AtGen_C-12_3-Pi-6_REP3_ATH1	MU1_0
GSE5616	GSM131163	AtGen_C-13_1-Pi-12_REP1_ATH1	MU1_1
GSE5616	GSM131164	AtGen_C-14_2-Pi-12_REP2_ATH1	MU1_1
GSE5616	GSM131165	AtGen_C-15_3-Pi-12_REP3_ATH1	MU1_1
GSE5616	GSM131166	AtGen_C-16_1-Pi-24_REP1_ATH1	MU1_2
GSE5616	GSM131167	AtGen_C-17_2-Pi-24_REP2_ATH1	MU1_2
GSE5616	GSM131168	AtGen_C-18_3-Pi-24_REP3_ATH1	MU1_2
GSE5615	GSM131109	AtGen_B-37_3-2-4_REP3_ATH1	WT_8
GSE5615	GSM131110	AtGen_B-38_3-3-4_REP3_ATH1	WT_9
GSE5615	GSM131111	AtGen_B-39_3-4-4_REP3_ATH1	WT_10
GSE5615	GSM131112	AtGen_B-40_3-5-4_REP3_ATH1	WT_11
GSE5615	GSM131113	AtGen_B-41_3-6-4_REP3_ATH1	WT_12
GSE5615	GSM131114	AtGen_B-42_3-7-4_REP3_ATH1	WT_13
GSE5615	GSM131115	AtGen_B-1_1-1-1_REP_1_ATH1	WT_0
GSE5615	GSM131116	AtGen_B-2_1-2-1_REP_1_ATH1	WT_1
GSE5615	GSM131117	AtGen_B-3_1-3-1_REP_1_ATH1	WT_2
GSE5615	GSM131118	AtGen_B-4_1-4-1_REP_1_ATH1	WT_3
GSE5615	GSM131119	AtGen_B-5_1-5-1_REP_1_ATH1	WT_4
GSE5615	GSM131120	AtGen_B-6_1-6-1_REP_1_ATH1	WT_5
GSE5615	GSM131121	AtGen_B-7_1-7-1_REP_1_ATH1	WT_6
GSE5615	GSM131122	AtGen_B-8_1-1-4_REP_1_ATH1	WT_7
GSE5615	GSM131123	AtGen_B-9_1-2-4_REP_1_ATH1	WT_8
GSE5615	GSM131124	AtGen_B-10_1-3-4_REP1_ATH1	WT_9
GSE5615	GSM131125	AtGen_B-11_1-4-4_REP1_ATH1	WT_10
GSE5615	GSM131126	AtGen_B-12_1-5-4_REP1_ATH1	WT_11
GSE5615	GSM131127	AtGen_B-13_1-6-4_REP1_ATH1	WT_12
GSE5615	GSM131128	AtGen_B-14_1-7-4_REP1_ATH1	WT_13
GSE5615	GSM131129	AtGen_B-15_2-1-1_REP2_ATH1	WT_0
GSE5615	GSM131130	AtGen_B-16_2-2-1_REP2_ATH1	WT_1
GSE5615	GSM131131	AtGen_B-17_2-3-1_REP2_ATH1	WT_2
GSE5615	GSM131132	AtGen_B-18_2-4-1_REP2_ATH1	WT_3
GSE5615	GSM131133	AtGen_B-19_2-5-1_REP2_ATH1	WT_4
GSE5615	GSM131134	AtGen_B-20_2-6-1_REP2_ATH1	WT_5
GSE5615	GSM131135	AtGen_B-21_2-7-1_REP2_ATH1	WT_6
GSE5615	GSM131136	AtGen_B-22_2-1-4_REP2_ATH1	WT_7
GSE5615	GSM131137	AtGen_B-23_2-2-4_REP2_ATH1	WT_8
GSE5615	GSM131138	AtGen_B-24_2-3-4_REP2_ATH1	WT_9
GSE5615	GSM131139	AtGen_B-25_2-4-4_REP2_ATH1	WT_10
GSE5615	GSM131140	AtGen_B-26_2-5-4_REP2_ATH1	WT_11
GSE5615	GSM131141	AtGen_B-27_2-6-4_REP2_ATH1	WT_12
GSE5615	GSM131142	AtGen_B-28_2-7-4_REP2_ATH1	WT_13
GSE5615	GSM131143	AtGen_B-29_3-1-1_REP3_ATH1	WT_0
GSE5615	GSM131144	AtGen_B-30_3-2-1_REP3_ATH1	WT_1
GSE5615	GSM131145	AtGen_B-31_3-3-1_REP3_ATH1	WT_2
GSE5615	GSM131146	AtGen_B-32_3-4-1_REP3_ATH1	WT_3
GSE5615	GSM131147	AtGen_B-33_3-5-1_REP3_ATH1	WT_4
GSE5615	GSM131148	AtGen_B-34_3-6-1_REP3_ATH1	WT_5
GSE5615	GSM131149	AtGen_B-35_3-7-1_REP3_ATH1	WT_6
GSE5615	GSM131150	AtGen_B-36_3-1-4_REP3_ATH1	WT_7
GSE5614	GSM131103	Broadley_1-1_A1-Bo+P-nutrient-replete_Rep1_ATH1	WT_1
GSE5614	GSM131104	Broadley_1-2_A2-Bo-P-phosphate-starved_Rep1_ATH1	WT_0
GSE5614	GSM131105	Broadley_1-3_A3-Bo-P2-phosphate-starved_Rep2_ATH1	WT_0
GSE5614	GSM131106	Broadley_1-4_A4-Bo-P3-phosphate-starved_Rep3_ATH1	WT_0
GSE5614	GSM131107	Broadley_1-5_A5-Bo+P2-nutrient-replete_Rep2_ATH1	WT_1
GSE5614	GSM131108	Broadley_1-6_A6-Bo+P3-nutrient-replete_Rep3_ATH1	WT_1
GSE5613	GSM131079	Newbury_2-1_non-acc-bulk-control-root(NRO)_Rep1_ATH1	WT_0
GSE5613	GSM131080	Newbury_2-2_non-acc-bulk-control-root(NRO)_Rep2_ATH1	WT_0
GSE5613	GSM131081	Newbury_2-3_non-acc-bulk-control-root(NRO)_Rep3_ATH1	WT_0
GSE5613	GSM131082	Newbury_2-4_non-acc-bulk-highZn-root(NRH)_Rep1_ATH1	WT_1
GSE5613	GSM131083	Newbury_2-5_non-acc-bulk-highZn-root(NRH)_Rep2_ATH1	WT_1
GSE5613	GSM131084	Newbury_2-6_non-acc-bulk-highZn-root(NRH)_Rep3_ATH1	WT_1
GSE5613	GSM131085	Newbury_2-7_non-acc-bulk-control-leaf(NLO)_Rep1_ATH1	MU1_0
GSE5613	GSM131086	Newbury_2-8_non-acc-bulk-control-leaf(NLO)_Rep2_ATH1	MU1_0
GSE5613	GSM131087	Newbury_2-9_non-acc-bulk-control-leaf(NLO)_Rep3_ATH1	MU1_0
GSE5613	GSM131088	Newbury_2-10_non-acc-bulk-highZn-leaf(NLH)_Rep1_ATH1	MU1_1
GSE5613	GSM131089	Newbury_2-11_non-acc-bulk-highZn-leaf(NLH)_Rep2_ATH1	MU1_1
GSE5613	GSM131090	Newbury_2-12_non-acc-bulk-highZn-leaf(NLH)_Rep3_ATH1	MU1_1
GSE5613	GSM131091	Newbury_2-13_acc-bulk-control-root(ARO)_Rep1_ATH1	MU2_0
GSE5613	GSM131092	Newbury_2-14_acc-bulk-control-root(ARO)_Rep2_ATH1	MU2_0
GSE5613	GSM131093	Newbury_2-15_acc-bulk-control-root(ARO)_Rep3_ATH1	MU2_0
GSE5613	GSM131094	Newbury_2-16_acc-bulk-highZn-root(ARH)_Rep1_ATH1	MU2_1
GSE5613	GSM131095	Newbury_2-17_acc-bulk-highZn-root(ARH)_Rep2_ATH1	MU2_1
GSE5613	GSM131096	Newbury_2-18_acc-bulk-highZn-root(ARH)_Rep3_ATH1	MU2_1
GSE5613	GSM131097	Newbury_2-19_acc-bulk-control-leaf(ALO)_Rep1_ATH1	MU3_0
GSE5613	GSM131098	Newbury_2-20_acc-bulk-control-leaf(ALO)_Rep2_ATH1	MU3_0
GSE5613	GSM131099	Newbury_2-21_acc-bulk-control-leaf(ALO)_Rep3_ATH1	MU3_0
GSE5613	GSM131100	Newbury_2-22_acc-bulk-highZn-leaf(ALH)_Rep1_ATH1	MU3_1
GSE5613	GSM131101	Newbury_2-23_acc-bulk-highZn-leaf(ALH)_Rep2_ATH1	MU3_1
GSE5613	GSM131102	Newbury_2-24_acc-bulk-highZn-leaf(ALH)_Rep3_ATH1	MU3_1
GSE5611	GSM131060	Hammond_2-1_Col2wildtype_Rep1_ATH1	WT_0
GSE5611	GSM131061	Hammond_2-2_pho1mutant_Rep1_ATH1	WT_1
GSE5611	GSM131062	Hammond_2-3_Col2wildtype_Rep2_ATH1	WT_0
GSE5611	GSM131063	Hammond_2-4_pho1mutant_Rep2_ATH1	WT_1
GSE5611	GSM131064	Hammond_2-5_Col2wildtype_Rep3_ATH1	WT_0
GSE5611	GSM131065	Hammond_2-6_pho1mutant_Rep3_ATH1	WT_1
GSE5539	GSM128877	Mittler_1-1_control_Rep1_ATH1	WT_0
GSE5539	GSM128878	Mittler_1-2_control_Rep2_ATH1	WT_0
GSE5539	GSM128879	Mittler_1-3_control_Rep3_ATH1	WT_0
GSE5539	GSM128880	Mittler_1-4_MBF1c_Rep1_ATH1	WT_1
GSE5539	GSM128881	Mittler_1-5_MBF1c_Rep2_ATH1	WT_1
GSE5539	GSM128882	Mittler_1-6_MBF1c_Rep3_ATH1	WT_1
GSE5530	GSM128757	Mittler_2-1_wildtype_Rep1_ATH1	WT_0
GSE5530	GSM128758	Mittler_2-2_wildtype_Rep2_ATH1	WT_0
GSE5530	GSM128759	Mittler_2-3_wildtype_Rep3_ATH1	WT_0
GSE5530	GSM128760	Mittler_2-4_wildtype+H2O2_Rep1_ATH1	WT_1
GSE5530	GSM128761	Mittler_2-5_wildtype+H2O2_Rep2_ATH1	WT_1
GSE5530	GSM128762	Mittler_2-6_wildtype+H2O2_Rep3_ATH1	WT_1
GSE5530	GSM128763	Mittler_2-7_Zat12_Rep1_ATH1	MU1_0
GSE5530	GSM128764	Mittler_2-8_Zat12_Rep2_ATH1	MU1_0
GSE5530	GSM128765	Mittler_2-9_Zat12_Rep3_ATH1	MU1_0
GSE5530	GSM128766	Mittler_2-10_Zat12+H2O2_Rep1_ATH1	MU1_1
GSE5530	GSM128767	Mittler_2-11_Zat12+H2O2_Rep2_ATH1	MU1_1
GSE5530	GSM128768	Mittler_2-12_Zat12+H2O2_Rep3_ATH1	MU1_1
GSE5529	GSM128749	De Veylder_1-1_wildtype_Rep1_ATH1	WT_0
GSE5529	GSM128750	De Veylder_1-2_wildtype_Rep2_ATH1	WT_0
GSE5529	GSM128751	De Veylder_1-3_wildtype_Rep3_ATH1	WT_0
GSE5529	GSM128752	De Veylder_1-4_wildtype_Rep4_ATH1	WT_0
GSE5529	GSM128753	De Veylder_1-5_E2Fa-Dpa_Rep1_ATH1	WT_1
GSE5529	GSM128754	De Veylder_1-6_E2Fa-Dpa_Rep2_ATH1	WT_1
GSE5529	GSM128755	De Veylder_1-7_E2Fa-Dpa_Rep3_ATH1	WT_1
GSE5529	GSM128756	De Veylder_1-8_E2Fa-Dpa_Rep4_ATH1	WT_1
GSE5522	GSM128692	Heinekamp_1-1_control-shoot_Rep1_ATH1	MU1_0
GSE5522	GSM128693	Heinekamp_1-2_control-root_Rep1_ATH1	WT_0
GSE5522	GSM128694	Heinekamp_1-3_cs-shoot_Rep1_ATH1	MU1_1
GSE5522	GSM128695	Heinekamp_1-4_cs-root_Rep1_ATH1	WT_1
GSE5522	GSM128696	Heinekamp_1-5_control-shoot_Rep2_ATH1	MU1_0
GSE5522	GSM128697	Heinekamp_1-6_control-root_Rep2_ATH1	WT_0
GSE5522	GSM128698	Heinekamp_1-7_cs-shoot_Rep2_ATH1	MU1_1
GSE5522	GSM128699	Heinekamp_1-8_cs-root_Rep2_ATH1	WT_1
GSE5522	GSM128700	Heinekamp_1-9_control-shoot_Rep3_ATH1	MU1_0
GSE5522	GSM128701	Heinekamp_1-10_control-root_Rep3_ATH1	WT_0
GSE5522	GSM128702	Heinekamp_1-11_cs-shoot_Rep3_ATH1	MU1_1
GSE5522	GSM128703	Heinekamp_1-12_cs-root_Rep3_ATH1	WT_1
GSE5449	GSM124893	WT-B, biological rep1	WT_0
GSE5449	GSM124894	WT-OF, biological rep1	WT_1
GSE5449	GSM124895	OE-B, biological rep1	MU1_0
GSE5449	GSM124896	OE-OF, biological rep1	MU1_1
GSE5449	GSM124897	KO-B, biological rep1	MU2_0
GSE5449	GSM124898	KO-OF, biological rep1	MU2_1
GSE5449	GSM153864	WT-B, biological rep2	WT_0
GSE5449	GSM153865	WT-B, biological rep3	WT_0
GSE5449	GSM153866	WT-OF, biological rep2	WT_1
GSE5449	GSM153867	WT-OF, biological rep3	WT_1
GSE5449	GSM153868	OE-B, biological rep2	MU1_0
GSE5449	GSM153869	OE-B, biological rep3	MU1_0
GSE5449	GSM153870	OE-OF, biological rep2	MU1_1
GSE5449	GSM153871	OE-OF, biological rep3	MU1_1
GSE5449	GSM153872	KO-B, biological rep2	MU2_0
GSE5449	GSM153873	KO-B, biological rep3	MU2_0
GSE5449	GSM153874	KO-OF, biological rep2	MU2_1
GSE5449	GSM153875	KO-OF, biological rep3	MU2_1
GSE4973	GSM112211	Pseudomonas - UV+ Aphid+ rep1	MU1_1
GSE4973	GSM112212	Pseudomonas - UV+ Aphid+ rep2	MU1_1
GSE4973	GSM112213	Pseudomonas - UV+ Aphid+ rep3	MU1_1
GSE4973	GSM112214	Pseudomonas - UV+ Aphid+ rep4	MU1_1
GSE4973	GSM112215	Pseudomonas - UV+ Aphid+ rep5	MU1_1
GSE4973	GSM112216	Pseudomonas - UV+ rep1	MU1_0
GSE4973	GSM112217	Pseudomonas - UV+ rep2	MU1_0
GSE4973	GSM112218	Pseudomonas - UV+ rep3	MU1_0
GSE4973	GSM112219	Pseudomonas - UV+ rep4	MU1_0
GSE4973	GSM112220	Pseudomonas - UV+ rep5	MU1_0
GSE4973	GSM112221	Pseudomonas - UV+ Caterpillar+ rep1	MU1_2
GSE4973	GSM112222	Pseudomonas - UV+ Caterpillar+ rep2	MU1_2
GSE4973	GSM112223	Pseudomonas - UV+ Caterpillar+ rep3	MU1_2
GSE4973	GSM112224	Pseudomonas - UV+ Caterpillar+ rep4	MU1_2
GSE4973	GSM112225	Pseudomonas - UV+ Caterpillar+ rep5	MU1_2
GSE4973	GSM112226	Pseudomonas - UV- Aphid+ rep1	WT_1
GSE4973	GSM112227	Pseudomonas - UV- Aphid+ rep2	WT_1
GSE4973	GSM112228	Pseudomonas - UV- Aphid+ rep3	WT_1
GSE4973	GSM112229	Pseudomonas - UV- Aphid+ rep4	WT_1
GSE4973	GSM112230	Pseudomonas - UV- Aphid+ rep5	WT_1
GSE4973	GSM112231	Pseudomonas - UV- rep1	WT_0
GSE4973	GSM112232	Pseudomonas - UV- rep2	WT_0
GSE4973	GSM112233	Pseudomonas - UV- rep3	WT_0
GSE4973	GSM112234	Pseudomonas - UV- rep4	WT_0
GSE4973	GSM112235	Pseudomonas - UV- rep5	WT_0
GSE4973	GSM112236	Pseudomonas - UV- Caterpillar+ rep1	WT_2
GSE4973	GSM112237	Pseudomonas - UV- Caterpillar+ rep2	WT_2
GSE4973	GSM112238	Pseudomonas - UV- Caterpillar+ rep3	WT_2
GSE4973	GSM112239	Pseudomonas - UV- Caterpillar+ rep4	WT_2
GSE4973	GSM112240	Pseudomonas - UV- Caterpillar+ rep5	WT_2
GSE4973	GSM112241	Pseudomonas + UV- Aphid+ rep1	MU2_1
GSE4973	GSM112242	Pseudomonas + UV- Aphid+ rep2	MU2_1
GSE4973	GSM112243	Pseudomonas + UV- Aphid+ rep3	MU2_1
GSE4973	GSM112244	Pseudomonas + UV- Aphid+ rep4	MU2_1
GSE4973	GSM112245	Pseudomonas + UV- Aphid+ rep5	MU2_1
GSE4973	GSM112246	Pseudomonas + UV- rep1	MU2_0
GSE4973	GSM112247	Pseudomonas + UV- rep2	MU2_0
GSE4973	GSM112248	Pseudomonas + UV- rep3	MU2_0
GSE4973	GSM112249	Pseudomonas + UV- rep4	MU2_0
GSE4973	GSM112250	Pseudomonas + UV- rep5	MU2_0
GSE4973	GSM112251	Pseudomonas + UV- Caterpillar+ rep1	MU2_2
GSE4973	GSM112252	Pseudomonas + UV- Caterpillar+ rep2	MU2_2
GSE4973	GSM112253	Pseudomonas + UV- Caterpillar+ rep3	MU2_2
GSE4973	GSM112254	Pseudomonas + UV- Caterpillar+ rep4	MU2_2
GSE4973	GSM112255	Pseudomonas + UV- Caterpillar+ rep5	MU2_2
GSE4973	GSM112256	Pseudomonas + UV+ Aphid+ rep1	MU3_1
GSE4973	GSM112257	Pseudomonas + UV+ Aphid+ rep2	MU3_1
GSE4973	GSM112258	Pseudomonas + UV+ Aphid+ rep3	MU3_1
GSE4973	GSM112259	Pseudomonas + UV+ Aphid+ rep4	MU3_1
GSE4973	GSM112260	Pseudomonas + UV+ Aphid+ rep5	MU3_1
GSE4973	GSM112261	Pseudomonas + UV+ rep1	MU3_0
GSE4973	GSM112262	Pseudomonas + UV+ rep2	MU3_0
GSE4973	GSM112263	Pseudomonas + UV+ rep3	MU3_0
GSE4973	GSM112264	Pseudomonas + UV+ rep4	MU3_0
GSE4973	GSM112265	Pseudomonas + UV+ rep5	MU3_0
GSE4973	GSM112266	Pseudomonas + UV+ Caterpillar+ rep1	MU3_2
GSE4973	GSM112267	Pseudomonas + UV+ Caterpillar+ rep2	MU3_2
GSE4973	GSM112268	Pseudomonas + UV+ Caterpillar+ rep3	MU3_2
GSE4973	GSM112269	Pseudomonas + UV+ Caterpillar+ rep4	MU3_2
GSE4973	GSM112270	Pseudomonas + UV+ Caterpillar+ rep5	MU3_2
GSE4847	GSM109107	wild-type(Col-0) 1 day, biological rep1	WT_0
GSE4847	GSM109108	wild-type(Col-0) 1 day, biological rep2	WT_0
GSE4847	GSM109109	wild-type(Col-0) 1 day, biological rep3	WT_0
GSE4847	GSM109110	vte1-1(Col-0) 1 day, biological rep1	MU1_0
GSE4847	GSM109111	vte1-1(Col-0) 1 day, biological rep2	MU1_0
GSE4847	GSM109112	vte1-1(Col-0) 1 day, biological rep3	MU1_0
GSE4847	GSM109113	vte2-1(Col-0) 1 day, biological rep1	MU2_0
GSE4847	GSM109114	vte2-1(Col-0) 1 day, biological rep2	MU2_0
GSE4847	GSM109115	vte2-1(Col-0) 1 day, biological rep3	MU2_0
GSE4847	GSM109116	wild-type(Col-0) 3 day, biological rep1	WT_1
GSE4847	GSM109117	wild-type(Col-0) 3 day, biological rep2	WT_1
GSE4847	GSM109118	wild-type(Col-0) 3 day, biological rep3	WT_1
GSE4847	GSM109119	vte1-1(Col-0) 3 day, biological rep1	MU1_1
GSE4847	GSM109120	vte1-1(Col-0) 3 day, biological rep2	MU1_1
GSE4847	GSM109121	vte1-1(Col-0) 3 day, biological rep3	MU1_1
GSE4847	GSM109122	vte2-1(Col-0) 3 day, biological rep1	MU2_1
GSE4847	GSM109123	vte2-1(Col-0) 3 day, biological rep2	MU2_1
GSE4847	GSM109124	vte2-1(Col-0) 3 day, biological rep3	MU2_1
GSE4746	GSM107437	Arabidopsis_Water-30M_rep1	WT_0
GSE4746	GSM107438	Arabidopsis_Water-30M_rep2	WT_0
GSE4746	GSM107439	Arabidopsis_Water-30M_rep3	WT_0
GSE4746	GSM107440	Arabidopsis_Chitooctaose-30M_rep1	WT_1
GSE4746	GSM107441	Arabidopsis_Chitooctaose-30M_rep2	WT_1
GSE4746	GSM107442	Arabidopsis_Chitooctaose-30M_rep3	WT_1
GSE4733	GSM106825	opr3_0 hr_Rep1	WT_0
GSE4733	GSM106827	opr3_0 hr_Rep2	WT_0
GSE4733	GSM106828	opr3_0 hr_Rep3	WT_0
GSE4733	GSM106833	opr3_JA_0.5 hr_Rep1	MU1_1
GSE4733	GSM106907	opr3_JA_0.5 hr_Rep2	MU1_1
GSE4733	GSM106908	opr3_JA_0.5 hr_Rep3	MU1_1
GSE4733	GSM106909	opr3-JA_2 hrs_Rep1	MU1_2
GSE4733	GSM106910	opr3_JA_2 hrs_rep2	MU1_2
GSE4733	GSM106911	opr2_JA_2 hrs_Rep3	MU1_2
GSE4733	GSM106912	opr3_JA 8hrs_Rep1	MU1_3
GSE4733	GSM106913	opr3_JA_8 hrs_Rep2	MU1_3
GSE4733	GSM106914	opr3_JA_8 hrs_Rep3	MU1_3
GSE4733	GSM106915	opr3_JA_22 hrs_Rep1	MU1_4
GSE4733	GSM106916	opr3_JA_22 hrs_Rep2	MU1_4
GSE4733	GSM106917	opr3_JA_22 hrs_Rep3	MU1_4
GSE4733	GSM106919	opr3_OPDA_0.5 hr_Rep1	MU2_1
GSE4733	GSM106920	opr3_OPDA_0.5 hr_Rep2	MU2_1
GSE4733	GSM106921	opr3_OPDA_0.5 hr_Rep3	MU2_1
GSE4733	GSM106922	opr3_OPDA_2 hrs_Rep1	MU2_2
GSE4733	GSM106923	opr3_OPDA_2 hrs_Rep2	MU2_2
GSE4733	GSM106924	opr3_OPDA_2 hrs_Rep3	MU2_2
GSE4733	GSM106934	opr3_OPDA_8 hrs_Rep1	MU2_3
GSE4733	GSM106966	opr3_OPDA_8 hrs_Rep3	MU2_3
GSE4733	GSM106967	opr3_OPDA_22 hrs_Rep1	MU2_4
GSE4733	GSM106969	opr3_OPDA_22 hrs_Rep2	MU2_4
GSE4733	GSM106970	opr3_OPDA_22 hrs_Rep3	MU2_4
GSE4733	GSM106973	ws_Rep1	NA
GSE4662	GSM105203	Col-LUC_WT_no treatment_Rep1	WT_0
GSE4662	GSM105204	Col-LUC_WT_no treatment_Rep2	WT_0
GSE4662	GSM105205	sta1_no treatement_Rep1	WT_1
GSE4662	GSM105206	sta1_no treatement_Rep2	WT_1
GSE4662	GSM107670	C24-LUC_WT_no treatment_Rep5	WT_0
GSE4662	GSM107711	Col-LUC_WT_no treatment_Rep3	WT_0
GSE4662	GSM107712	Col-LUC_WT_no treatment_Rep4	WT_0
GSE431	GSM6227	CU4	WT_0
GSE431	GSM6544	CU3	WT_0
GSE431	GSM6571	CU2	WT_0
GSE431	GSM6572	CU1	WT_0
GSE431	GSM6573	CI1	WT_1
GSE431	GSM6574	CI2	WT_1
GSE431	GSM6575	CI3	WT_1
GSE431	GSM6576	CI4	WT_1
GSE431	GSM6577	PI1	MU1_1
GSE431	GSM6578	PI2	MU1_1
GSE431	GSM6579	PI3	MU1_1
GSE431	GSM6580	PI4	MU1_1
GSE431	GSM6581	PU1	MU1_0
GSE431	GSM6582	PU2	MU1_0
GSE431	GSM6583	PU3	MU1_0
GSE431	GSM6584	PU4	MU1_0
GSE4113	GSM94006	Wild type first repeat	WT_0
GSE4113	GSM94007	A1-1 first repeat	WT_1
GSE4113	GSM94008	A1-1 second repeat	WT_1
GSE4113	GSM94009	A1-1 third repeat	WT_1
GSE4113	GSM94010	Wild type third repeat	WT_0
GSE4113	GSM94011	S5 third repeat	WT_2
GSE4113	GSM94012	Wild type second repeat	WT_0
GSE4113	GSM94013	S5 first repeat	WT_2
GSE4113	GSM94014	S5 second repeat	WT_2
GSE3984	GSM90867	2-hour mock-treated leaf material biological replicate 1	WT_0
GSE3984	GSM90868	2-hour mock-treated leaf material biological replicate 2	WT_0
GSE3984	GSM90869	2-hour mock-treated leaf material biological replicate 3	WT_0
GSE3984	GSM90870	leaf material harvested 2 hours after spraying of 1 mM salicylic acid biological replicate 1	WT_1
GSE3984	GSM90871	leaf material harvested 2 hours after spraying of 1 mM salicylic acid biological replicate 2	WT_1
GSE3984	GSM90872	leaf material harvested 2 hours after spraying of 1 mM salicylic acid biological replicate 3	WT_1
GSE3847	GSM87736	2hr shaded replicate 1	WT_1
GSE3847	GSM87737	2hr shaded replicate 2	WT_1
GSE3847	GSM87738	2hr shaded replicate 3	WT_1
GSE3847	GSM87739	2hr lit replicate 1	WT_2
GSE3847	GSM87740	2hr lit replicate 2	WT_2
GSE3847	GSM87741	2hr lit replicate 3	WT_2
GSE3847	GSM87742	2hr bottom replicate1	WT_3
GSE3847	GSM87743	2hr bottom replicate 2	WT_3
GSE3847	GSM87744	2hr bottom replicate 3	WT_3
GSE3847	GSM87745	2hr top replicate 1	WT_4
GSE3847	GSM87746	2hr top replicate 2	WT_4
GSE3847	GSM87747	2hr top replicate 3	WT_4
GSE3847	GSM87748	unstimulated control replicate 1	WT_0
GSE3847	GSM87749	unstimulated control replicate 2	WT_0
GSE3847	GSM87750	unstimulated control replicate 3	WT_0
GSE3811	GSM87413	4 day seedling dark rep1_wildtype	WT_0
GSE3811	GSM87414	4 day seedling dark rep2_wildtype	WT_0
GSE3811	GSM87415	4 day seedling dark rep3_wildtype	WT_0
GSE3811	GSM87416	4 day seedling dark rep1_phyA mutant	MU1_0
GSE3811	GSM87417	4 day seedling dark rep2_phyA mutant	MU1_0
GSE3811	GSM87418	4 day seedling dark rep3_phyA mutant	MU1_0
GSE3811	GSM87419	4 day seedling dark rep1_phyB mutant	MU2_0
GSE3811	GSM87420	4 day seedling dark rep2_phyB mutant	MU2_0
GSE3811	GSM87421	4 day seedling dark rep3_phyB mutant	MU2_0
GSE3811	GSM87422	4 day seedling dark rep1_phyAphyB mutant	MU3_0
GSE3811	GSM87423	4 day seedling dark rep2_phyAphyB mutant	MU3_0
GSE3811	GSM87424	4 day seedling dark rep3_phyAphyB mutant	MU3_0
GSE3811	GSM87425	4 day seedling treated with red light (680nm, 8 μmol m-2 s-1) for 1 hr rep1_wildtype	WT_1
GSE3811	GSM87426	4 day seedling treated with red light (680nm, 8 μmol m-2 s-1) for 1 hr rep2_wildtype	WT_1
GSE3811	GSM87427	4 day seedling treated with red light (680nm, 8 μmol m-2 s-1) for 1 hr rep3_wildtype	WT_1
GSE3811	GSM87428	4 day seedling treated with red light (680nm, 8 μmol m-2 s-1) for 1 hr rep1_phyA mutant	MU1_1
GSE3811	GSM87429	4 day seedling treated with red light (680nm, 8 μmol m-2 s-1) for 1 hr rep2_phyA mutant	MU1_1
GSE3811	GSM87430	4 day seedling treated with red light (680nm, 8 μmol m-2 s-1) for 1 hr rep3_phyA mutant	MU1_1
GSE3811	GSM87431	4 day seedling treated with red light (680nm, 8 μmol m-2 s-1) for 1 hr rep1_phyB mutant	MU2_1
GSE3811	GSM87432	4 day seedling treated with red light (680nm, 8 μmol m-2 s-1) for 1 hr rep2_phyB mutant	MU2_1
GSE3811	GSM87433	4 day seedling treated with red light (680nm, 8 μmol m-2 s-1) for 1 hr rep3_phyB mutant	MU2_1
GSE3811	GSM87434	4 day seedling treated with red light (680nm, 8 μmol m-2 s-1) for 1 hr rep1_phyAphyB mutant	MU3_1
GSE3811	GSM87435	4 day seedling treated with red light (680nm, 8 μmol m-2 s-1) for 1 hr rep2_phyAphyB mutant	MU3_1
GSE3811	GSM87436	4 day seedling treated with red light (680nm, 8 μmol m-2 s-1) for 1 hr rep3_phyAphyB mutant	MU3_1
GSE3709	GSM85626	hydrogen peroxide treated, 3 h, replicate 1	WT_1
GSE3709	GSM85627	hydrogen peroxide treated, 3 h, replicate 2	WT_1
GSE3709	GSM85628	mannitol treated, 3 h, replicate 1	NA
GSE3709	GSM85629	0.125 uM oligomycin treated, 3 h, replicate 1	WT_2
GSE3709	GSM85630	0.125 uM oligomycin treated, 3 h, replicate 2	WT_2
GSE3709	GSM85631	1.25 uM oligomycin treated, 3 h, replicate 1	WT_3
GSE3709	GSM85632	1.25 uM oligomycin treated, 3 h, replicate 2	WT_3
GSE3709	GSM85633	chitin treated, 3 h, replicate 1	WT_4
GSE3709	GSM85634	chitin treated, 3 h, replicate 2	WT_4
GSE3709	GSM85635	chloramphenicol treated, 3 h, replicate 1	WT_5
GSE3709	GSM85636	chloramphenicol treated, 3 h, replicate 2	WT_5
GSE3709	GSM85637	cold treated, 3 h, replicate 1	WT_6
GSE3709	GSM85638	cold treated, 3 h, replicate 2	WT_6
GSE3709	GSM85639	untreated 3 h replicate 1	WT_0
GSE3709	GSM85640	untreated 3 h replicate 2	WT_0
GSE3709	GSM85641	untreated 3 h replicate 3	WT_0
GSE3709	GSM85642	untreated 3 h replicate 4	WT_0
GSE3709	GSM85643	flagellen treated, 3 h, replicate 1	WT_7
GSE3709	GSM85644	flagellen treated, 3 h, replicate 2	WT_7
GSE3709	GSM85645	treated with N2 to replace air, 3 h, replicate 1	WT_8
GSE3709	GSM85646	treated with N2 gas to replace air, 3 h, replicate 2	WT_8
GSE3709	GSM85647	rotenone treated, 3 h, replicate 1	WT_9
GSE3709	GSM85648	rotenone treated, 3 h, replicate 2	WT_9
GSE3709	GSM85649	10 uM salicylic acid treated, 3 h, replicate 1	WT_10
GSE3709	GSM85650	10 uM salicylic acid treated, 3 h, replicate 2	WT_10
GSE3709	GSM85651	100 uM salicylic acid treated, 3 h, replicate 1	WT_11
GSE3709	GSM85652	100 uM salicylic acid treated, 3 h, replicate 2	WT_11
GSE3709	GSM85653	untreated 12 h replicate 1	NA
GSE3709	GSM85654	untreated 12 h replicate 2	NA
GSE3709	GSM85655	rotenone treated, 12 h, replicate 1	NA
GSE3709	GSM85656	rotenone treated, 12 h, replicate 2	NA
GSE3709	GSM85657	norflurazon treated, 12 h, replicate 1	NA
GSE3709	GSM85658	norflurazon treated, 12 h, replicate 2	NA
GSE3709	GSM85659	chloramphenicol treated, 12 h, replicate 1	NA
GSE3709	GSM85660	chloramphenicol treated, 12 h, replicate 2	NA
GSE3709	GSM85661	cysteine treated, 12 h, replicate 1	NA
GSE3709	GSM85662	cysteine treated, 12 h, replicate 2	NA
GSE3533	GSM81005	Arabidopsis_leaf_wildtype_in_white_light_rep1	WT_0
GSE3533	GSM81006	Arabidopsis_leaf_wildtype_in_white_light_rep2	WT_0
GSE3533	GSM81007	Arabidopsis_leaf_wildtype_in_white_light_rep3	WT_0
GSE3533	GSM81008	Arabidopsis_leaf_wildtype_in_UV-B_light_rep1	WT_1
GSE3533	GSM81009	Arabidopsis_leaf_wildtype_in_UV-B_light_rep2	WT_1
GSE3533	GSM81010	Arabidopsis_leaf_wildtype_in_UV-B_light_rep3	WT_1
GSE3533	GSM81011	Arabidopsis_leaf_uvr8-1_mutant_in_white_light_rep1	MU1_0
GSE3533	GSM81012	Arabidopsis_leaf_uvr8-1_mutant_in_white_light_rep2	MU1_0
GSE3533	GSM81013	Arabidopsis_leaf_uvr8-1_mutant_in_white_light_rep3	MU1_0
GSE3533	GSM81014	Arabidopsis_leaf_uvr8-1_mutant_in_UV-B_light_rep1	MU1_1
GSE3533	GSM81015	Arabidopsis_leaf_uvr8-1_mutant_in_UV-B_light_rep2	MU1_1
GSE3533	GSM81016	Arabidopsis_leaf_uvr8-1_mutant_in_UV-B_light_rep3	MU1_1
GSE3533	GSM81017	Arabidopsis_leaf_hy5-1_mutant_in_UV-B_light_rep1	MU2_1
GSE3533	GSM81018	Arabidopsis_leaf_hy5-1_mutant_in_UV-B_light_rep2	MU2_1
GSE3533	GSM81019	Arabidopsis_leaf_hy5-1_mutant_in_UV-B_light_rep3	MU2_1
GSE3454	GSM78332	Ws wild-type, no ABA control, replicate 1	WT_0
GSE3454	GSM78333	Ws wild-type, no ABA control, replicate 2	WT_0
GSE3454	GSM78334	Ws wild-type, no ABA control, replicate 3	WT_0
GSE3454	GSM78335	rop10-1 mutant, no ABA control, replicate 1	MU1_0
GSE3454	GSM78336	rop10-1 mutant, no ABA control, replicate 2	MU1_0
GSE3454	GSM78337	rop10-1 mutant, no ABA control, replicate 3	MU1_0
GSE3454	GSM78338	Ws wild-type, 1μM ABA treatment, replicate 1	WT_1
GSE3454	GSM78339	Ws wild-type, 1μM ABA treatment, replicate 2	WT_1
GSE3454	GSM78340	Ws wild-type, 1μM ABA treatment, replicate 3	WT_1
GSE3454	GSM78341	rop10-1 mutant, 1μM ABA treatment, replicate 1	MU1_1
GSE3454	GSM78342	rop10-1 mutant, 1μM ABA treatment, replicate 2	MU1_1
GSE3454	GSM78343	rop10-1 mutant, 1μM ABA treatment, replicate 3	MU1_1
GSE3416	GSM77055	00h Col-0 replicate A	WT_0
GSE3416	GSM77056	00h Col-0 replicate B	WT_0
GSE3416	GSM77057	00h Col-0 replicate C	WT_0
GSE3416	GSM77058	04h Col-0 replicate A	WT_1
GSE3416	GSM77059	04h Col-0 replicate B	WT_1
GSE3416	GSM77060	04h Col-0 replicate C	WT_1
GSE3416	GSM77061	08h Col-0 replicate A	WT_2
GSE3416	GSM77062	08h Col-0 replicate B	WT_2
GSE3416	GSM77063	08h Col-0 replicate C	WT_2
GSE3416	GSM77064	12h Col-0 replicate A	WT_3
GSE3416	GSM77065	12h Col-0 replicate B	WT_3
GSE3416	GSM77066	12h Col-0 replicate C	WT_3
GSE3416	GSM77067	16h Col-0 replicate A	WT_4
GSE3416	GSM77068	16h Col-0 replicate B	WT_4
GSE3416	GSM77069	16h Col-0 replicate C	WT_4
GSE3416	GSM77070	20h Col-0 replicate A	WT_5
GSE3416	GSM77071	20h Col-0 replicate B	WT_5
GSE3416	GSM77072	20h Col-0 replicate C	WT_5
GSE3220	GSM70995	Col_Bgh1	WT_1
GSE3220	GSM70996	Col_Bgh2	WT_1
GSE3220	GSM70997	Col_Bgh3	WT_1
GSE3220	GSM70998	Col_Ec1	WT_2
GSE3220	GSM70999	Col_Ec2	WT_2
GSE3220	GSM71000	Col_Ec3	WT_2
GSE3220	GSM71001	Col_Ec4	WT_2
GSE3220	GSM71002	Col_Un1	WT_0
GSE3220	GSM71003	Col_Un2	WT_0
GSE3220	GSM71004	Col_Un3	WT_0
GSE3220	GSM71005	Col_Un4	WT_0
GSE3220	GSM71006	pen3_Bgh1	MU1_1
GSE3220	GSM71007	pen3_Bgh2	MU1_1
GSE3220	GSM71008	pen3_Bgh3	MU1_1
GSE3220	GSM71009	pen3_Bgh4	MU1_1
GSE3220	GSM71010	pen3_Ec1	MU1_2
GSE3220	GSM71011	pen3_Ec2	MU1_2
GSE3220	GSM71012	pen3_Ec4	MU1_2
GSE3220	GSM71013	pen3_Un1	MU1_0
GSE3220	GSM71014	pen3_Un2	MU1_0
GSE3220	GSM71015	pen3_Un3	MU1_0
GSE3220	GSM71016	pen3_Un4	MU1_0
GSE3220	GSM71017	Col_Bgh4	WT_1
GSE3220	GSM71018	pen3_Ec3	MU1_2
GSE3056	GSM67078	Arabidopsis_Ovary01	WT_0
GSE3056	GSM67079	Arabidopsis_Ovary02	WT_0
GSE3056	GSM67080	Arabidopsis_Ovary03	WT_0
GSE3056	GSM67081	Arabidopsis_Ovary04	WT_0
GSE3056	GSM67082	Arabidopsis_Seedling01	WT_1
GSE3056	GSM67083	Arabidopsis_Seedling02	WT_1
GSE3056	GSM67084	Arabidopsis_Stigma01	WT_2
GSE3056	GSM67086	Arabidopsis_Stigma02	WT_2
GSE3056	GSM67087	Arabidopsis_Stigma03	WT_2
GSE3056	GSM67110	Arabidopsis_Seedling03	WT_1
GSE3056	GSM67112	Arabidopsis_Seedling04	WT_1
GSE3011	GSM65917	Col-0 control for dcl1-7, dcl4-2, and rdr6-15 leaf samples	WT_0
GSE3011	GSM65918	Col-0 control for dcl1-7, dcl4-2, and rdr6-15 leaf samples	WT_0
GSE3011	GSM65919	Col-0 control for dcl1-7, dcl4-2, and rdr6-15 leaf samples	WT_0
GSE3011	GSM65920	dcl4-2 leaf	WT_1
GSE3011	GSM65921	dcl4-2 leaf	WT_1
GSE3011	GSM65922	dcl4-2 leaf	WT_1
GSE3011	GSM65923	rdr6-15 leaf	WT_2
GSE3011	GSM65924	rdr6-15 leaf	WT_2
GSE3011	GSM65925	rdr6-15 leaf	WT_2
GSE3011	GSM65926	dcl1-7 leaf	WT_3
GSE3011	GSM65927	dcl1-7 leaf	WT_3
GSE3011	GSM65928	dcl1-7 leaf	WT_3
GSE3011	GSM65929	Col-0 control for dcl4-2, and rdr6-15 inflorescence samples	MU1_0
GSE3011	GSM65930	Col-0 control for dcl4-2, and rdr6-15 inflorescence samples	MU1_0
GSE3011	GSM65931	Col-0 control for dcl4-2, and rdr6-15 inflorescence samples	MU1_0
GSE3011	GSM65932	dcl4-2 inflorescence	MU1_1
GSE3011	GSM65933	dcl4-2 inflorescence	MU1_1
GSE3011	GSM65934	dcl4-2 inflorescence	MU1_1
GSE3011	GSM65935	rdr6-15 inflorescence	MU1_2
GSE3011	GSM65936	rdr6-15 inflorescence	MU1_2
GSE3011	GSM65937	rdr6-15 inflorescence	MU1_2
GSE3011	GSM65938	Col-0 control for dcl1-7 inflorescence samples	MU2_0
GSE3011	GSM65939	Col-0 control for dcl1-7 inflorescence samples	MU2_0
GSE3011	GSM65940	Col-0 control for dcl1-7 inflorescence samples	MU2_0
GSE3011	GSM65941	dcl1-7 inflorescence	MU2_1
GSE3011	GSM65942	dcl1-7 inflorescence	MU2_1
GSE3011	GSM65943	dcl1-7 inflorescence	MU2_1
GSE2538	GSM48122	Col_8mer1	WT_2
GSE2538	GSM48123	Col_8mer2	WT_2
GSE2538	GSM48124	Col_8mer3	WT_2
GSE2538	GSM48125	Col_CSC1	WT_1
GSE2538	GSM48126	Col_CSC2	WT_1
GSE2538	GSM48127	Col_CSC3	WT_1
GSE2538	GSM48128	Col_Mock1	WT_0
GSE2538	GSM48129	Col_Mock2	WT_0
GSE2538	GSM48130	Col_Mock3	WT_0
GSE2473	GSM47011	Control for hyl1 and hst-15 samples	WT_0
GSE2473	GSM47012	Control for hyl1 and hst-15 samples	WT_0
GSE2473	GSM47013	Control for hyl1 and hst-15 samples	WT_0
GSE2473	GSM47014	Control for dcl1-7 13, dcl1-7 14, dcl1-7 15 and hen1 samples	MU1_0
GSE2473	GSM47015	Control for dcl1-7 13, dcl1-7 14, dcl1-7 15 and hen1 samples	MU1_0
GSE2473	GSM47016	Control for dcl1-7 13, dcl1-7 14, dcl1-7 15 and hen1 samples	MU1_0
GSE2473	GSM47017	Control for dcl1-7 16 and dcl1-7 17 samples	MU2_0
GSE2473	GSM47018	Control for dcl1-7 16 and dcl1-7 17 samples	MU2_0
GSE2473	GSM47019	Control for dcl1-7 16 and dcl1-7 17 samples	MU2_0
GSE2473	GSM47020	Control for dcl2, dcl3, rdr1, and rdr2 samples	MU3_0
GSE2473	GSM47021	Control for dcl2, dcl3, rdr1, and rdr2 samples	MU3_0
GSE2473	GSM47022	Control for dcl2, dcl3, rdr1, and rdr2 samples	MU3_0
GSE2473	GSM47023	dcl1-7 13	MU1_1
GSE2473	GSM47024	dcl1-7 14	MU1_1
GSE2473	GSM47025	dcl1-7 15	MU1_1
GSE2473	GSM47026	dcl1-7 16	MU2_1
GSE2473	GSM47027	dcl1-7 17	MU2_1
GSE2473	GSM47028	dcl2-1 18	MU3_1
GSE2473	GSM47029	dcl2-1 19	MU3_1
GSE2473	GSM47030	dcl2-1 20	MU3_1
GSE2473	GSM47031	dcl3-121	MU3_2
GSE2473	GSM47032	dcl3-1 22	MU3_2
GSE2473	GSM47033	dcl3-1 23	MU3_2
GSE2473	GSM47034	hen1 24	NA
GSE2473	GSM47035	hen1 25	NA
GSE2473	GSM47036	hen1 26	NA
GSE2473	GSM47037	hst-15 27	WT_2
GSE2473	GSM47038	hst-15 28	WT_2
GSE2473	GSM47039	hst-15 29	WT_2
GSE2473	GSM47040	hyl1 30	WT_1
GSE2473	GSM47041	hyl1 31	WT_1
GSE2473	GSM47042	hyl1 32	WT_1
GSE2473	GSM47043	rdr1-1 33	MU3_3
GSE2473	GSM47044	rdr1-1 34	MU3_3
GSE2473	GSM47045	rdr1-1 35	MU3_3
GSE2473	GSM47046	rdr2-1 36	MU3_4
GSE2473	GSM47047	rdr2-1 37	MU3_4
GSE2473	GSM47048	rdr2-1 38	MU3_4
GSE2473	GSM47049	Control for rdr6-15	MU4_0
GSE2473	GSM47050	Control for rdr6-15	MU4_0
GSE2473	GSM47051	Control for rdr6-15	MU4_0
GSE2473	GSM47052	rdr6-15 42	MU4_1
GSE2473	GSM47053	rdr6-15 43	MU4_1
GSE2473	GSM47054	rdr6-15 44	MU4_1
GSE2169	GSM39191	RRE1_C1	WT_1
GSE2169	GSM39192	RRE1_C2	WT_1
GSE2169	GSM39193	RRE1_C3	WT_1
GSE2169	GSM39194	RRE1_C4	WT_1
GSE2169	GSM39195	RRE1_Chitin1	WT_2
GSE2169	GSM39196	RRE1_Chitin2	WT_2
GSE2169	GSM39197	RRE1_Chitin3	WT_2
GSE2169	GSM39198	RRE1_Chitin4	WT_2
GSE2169	GSM39199	Col_C1	WT_0
GSE2169	GSM39200	Col_C2	WT_0
GSE2169	GSM39201	Col_C3	WT_0
GSE2169	GSM39202	Col_C4	WT_0
GSE2169	GSM39203	Col_Chitin1	WT_3
GSE2169	GSM39204	Col_Chitin2	WT_3
GSE2169	GSM39205	Col_Chitin3	WT_3
GSE2169	GSM39206	Col_Chitin4	WT_3
GSE2169	GSM39207	RRE2_C1	WT_4
GSE2169	GSM39208	RRE2_C2	WT_4
GSE2169	GSM39209	RRE2_C3	WT_4
GSE2169	GSM39210	RRE2_C4	WT_4
GSE2169	GSM39211	RRE2_Chitin1	WT_5
GSE2169	GSM39212	RRE2_Chitin2	WT_5
GSE2169	GSM39213	RRE2_Chitin3	WT_5
GSE2169	GSM39214	RRE2_Chitin4	WT_5
GSE18225	GSM455519	Wild type-1	WT_0
GSE18225	GSM455520	Wild type-2	WT_0
GSE18225	GSM455521	Wild type-3	WT_0
GSE18225	GSM455522	dyt1-1	MU1_0
GSE18225	GSM455523	dyt1-2	MU1_0
GSE18225	GSM455524	dyt1-3	MU1_0
GSE18225	GSM455525	ams-1	MU2_0
GSE18225	GSM455526	ams-2	MU2_0
GSE18225	GSM455527	ams-3	MU2_0
GSE18153	GSM453774	H2O, biological rep1	WT_0
GSE18153	GSM453775	H2O, biological rep2	WT_0
GSE18153	GSM453776	H2O, biological rep3	WT_0
GSE18153	GSM453777	D2O, biological rep1	WT_1
GSE18153	GSM453778	D2O, biological rep2	WT_1
GSE18153	GSM453779	D2O, biological rep3	WT_1
GSE18153	GSM453780	HH, biological rep1	MU1_0
GSE18153	GSM453781	HH, biological rep2	MU1_0
GSE18153	GSM453782	HH, biological rep3	MU1_0
GSE18153	GSM453783	HD, biological rep1	MU1_1
GSE18153	GSM453784	HD, biological rep2	MU1_1
GSE18153	GSM453785	HD, biological rep3	MU1_1
GSE18153	GSM453786	DH, biological rep1	MU1_2
GSE18153	GSM453787	DH, biological rep2	MU1_2
GSE18153	GSM453788	DH, biological rep3	MU1_2
GSE18071	GSM451826	WT_3h_+P_rep1	WT_3
GSE18071	GSM451827	WT_3h_+P_rep2	WT_3
GSE18071	GSM451828	WT_3h_+P_rep3	WT_3
GSE18071	GSM451829	pnp1-1_3h_+P_rep1	MU1_3
GSE18071	GSM451830	pnp1-1_3h_+P_rep2	MU1_3
GSE18071	GSM451831	pnp1-1_3h_+P_rep3	MU1_3
GSE18071	GSM451832	WT_3h_-P_rep1	WT_2
GSE18071	GSM451833	WT_3h_-P_rep2	WT_2
GSE18071	GSM451834	WT_3h_-P_rep3	WT_2
GSE18071	GSM451835	pnp1-1_3h_-P_rep1	MU1_2
GSE18071	GSM451836	pnp1-1_3h_-P_rep2	MU1_2
GSE18071	GSM451837	pnp1-1_3h_-P_rep3	MU1_2
GSE18071	GSM451838	WT_1wk_+P_rep1	WT_1
GSE18071	GSM451839	WT_1wk_+P_rep2	WT_1
GSE18071	GSM451840	WT_1wk_+P_rep3	WT_1
GSE18071	GSM451841	pnp1-1_1wk_+P_rep1	MU1_1
GSE18071	GSM451842	pnp1-1_1wk_+P_rep2	MU1_1
GSE18071	GSM451843	pnp1-1_1wk_+P_rep3	MU1_1
GSE18071	GSM451844	WT_1wk_-P_rep1	WT_0
GSE18071	GSM451845	WT_1wk_-P_rep2	WT_0
GSE18071	GSM451846	WT_1wk_-P_rep3	WT_0
GSE18071	GSM451847	pnp1-1_1wk_-P_rep1	MU1_0
GSE18071	GSM451848	pnp1-1_1wk_-P_rep2	MU1_0
GSE18071	GSM451849	pnp1-1_1wk_-P_rep3	MU1_0
GSE18007	GSM450489	WT Arabidopsis seedlings replicate 1	WT_0
GSE18007	GSM450490	WT Arabidopsis seedlings replicate 2	WT_0
GSE18007	GSM450491	WT Arabidopsis seedlings replicate 3	WT_0
GSE18007	GSM450492	TOC1-ox Arabidopsis seedlings replicate 1	MU1_0
GSE18007	GSM450493	TOC1-ox Arabidopsis seedlings replicate 2	MU1_0
GSE18007	GSM450494	TOC1-ox Arabidopsis seedlings replicate 3	MU1_0
GSE17845	GSM445710	leaf blade in WL, rep1	MU1_0
GSE17845	GSM445711	leaf blade in WL, rep2	MU1_0
GSE17845	GSM445712	leaf blade in WL, rep3	MU1_0
GSE17845	GSM445713	leaf blade in D, rep1	MU1_1
GSE17845	GSM445714	leaf blade in D, rep2	MU1_1
GSE17845	GSM445715	leaf blade in D, rep3	MU1_1
GSE17845	GSM445716	leaf blade in FRD, rep1	MU1_2
GSE17845	GSM445717	leaf blade in FRD, rep2	MU1_2
GSE17845	GSM445718	leaf blade in FRD, rep3	MU1_2
GSE17845	GSM445719	petiole in WL, rep1	MU2_0
GSE17845	GSM445720	petiole in WL, rep2	MU2_0
GSE17845	GSM445721	petiole in WL, rep3	MU2_0
GSE17845	GSM445722	petiole in D, rep1	MU2_1
GSE17845	GSM445723	petiole in D, rep2	MU2_1
GSE17845	GSM445724	petiole in D, rep3	MU2_1
GSE17845	GSM445725	petiole in FRD, rep1	MU2_2
GSE17845	GSM445726	petiole in FRD, rep2	MU2_2
GSE17845	GSM445727	petiole in FRD, rep3	MU2_2
GSE17824	GSM444737	Methanol_Rep1, TA	WT_0
GSE17824	GSM444738	Methanol_Rep2, TA	WT_0
GSE17824	GSM444739	Methanol_Rep3, TA	WT_0
GSE17824	GSM444740	Methanol_Rep4, TA	WT_0
GSE17824	GSM444741	TA_induced_Rep1	WT_1
GSE17824	GSM444742	TA_induced_Rep2	WT_1
GSE17824	GSM444743	TA_induced_Rep3	WT_1
GSE17824	GSM444744	TA_induced_Rep4	WT_1
GSE17824	GSM444745	Methanol_Rep1, IXB	MU1_0
GSE17824	GSM444746	Methanol_Rep2, IXB	MU1_0
GSE17824	GSM444747	Methanol_Rep3, IXB	MU1_0
GSE17824	GSM444748	Methanol_Rep4, IXB	MU1_0
GSE17824	GSM444749	IXB_induced_Rep1	MU1_1
GSE17824	GSM444750	IXB_induced_Rep2	MU1_1
GSE17824	GSM444751	IXB_induced_Rep3	MU1_1
GSE17824	GSM444752	IXB_induced_Rep4	MU1_1
GSE17610	GSM439767	SAM SE Col, biological rep1	WT_0
GSE17610	GSM439768	SAM SE Col, biological rep2	WT_0
GSE17610	GSM439769	SAM SE Col, biological rep3	WT_0
GSE17610	GSM439770	SAM SE 35S:AGL15, biological rep1	MU1_0
GSE17610	GSM439771	SAM SE 35S:AGL15, biological rep2	MU1_0
GSE17610	GSM439772	SAM SE 35S:AGL15, biological rep3	MU1_0
GSE17610	GSM439773	SAM SE agl15 agl18 double mutant, biological rep1	MU2_0
GSE17610	GSM439774	SAM SE agl15 agl18 double mutant, biological rep2	MU2_0
GSE17610	GSM439775	SAM SE agl15 agl18 double mutantL, biological rep3	MU2_0
GSE17500	GSM436314	Col 0h 1st rep	WT_0
GSE17500	GSM436315	Col 0h 2nd rep	WT_0
GSE17500	GSM436316	Col 0h 3rd rep	WT_0
GSE17500	GSM436317	Col PSTDC3000 24h 1st rep	WT_1
GSE17500	GSM436318	Col PSTDC3000 24h 2nd rep	WT_1
GSE17500	GSM436319	Col PSTDC3000 24h 3rd rep	WT_1
GSE17500	GSM436320	AFB1 0h rep 1	MU1_0
GSE17500	GSM436321	AFB1 0h rep 2	MU1_0
GSE17500	GSM436322	AFB1 0h rep 3	MU1_0
GSE17500	GSM436323	AFB1 PSTDC3000 24h 1st rep	MU1_1
GSE17500	GSM436324	AFB1 PSTDC3000 24h 2nd rep	MU1_1
GSE17500	GSM436325	AFB1 PSTDC3000 24h 3rd rep	MU1_1
GSE17500	GSM436326	miR 0h 1st rep	MU2_0
GSE17500	GSM436327	miR 0h 2nd rep	MU2_0
GSE17500	GSM436328	miR 0h 3rd rep	MU2_0
GSE17500	GSM436329	miR PSTDC3000 24h 1st rep	MU2_1
GSE17500	GSM436330	miR PSTDC3000 24h 2nd rep	MU2_1
GSE17500	GSM436331	miR PSTDC3000 24h 3rd rep	MU2_1
GSE17479	GSM435933	Wild type 0h 1st rep	WT_0
GSE17479	GSM435934	Wild type flg22 1h 1st rep	WT_1
GSE17479	GSM435935	Wild type flg22 2h 1st rep	WT_2
GSE17479	GSM435936	Wild type Atum 1h 1st rep	WT_3
GSE17479	GSM435937	Wild type Atum 2h 1st rep	WT_4
GSE17479	GSM435938	Wild type NAA 1h 1st rep	WT_5
[truncated: 933 more rows]
