# Supplementary material for: Regulatory network rewiring for secondary metabolism in Arabidopsis thaliana under various conditions
Source: BMC Plant Biol. 2014 Jul 4;14:180. doi: 10.1186/1471-2229-14-180 (PMC4105546; doi:10.1186/1471-2229-14-180)
Supplement: Additional file 7: Table S6 — Information of experimental comparisons in microarray analysis. [file 1471-2229-14-180-S7.xls]

## Sheet: Sheet1
GSE ID	Comparison
GSE10019	MU1_0-MU1_1
GSE10019	MU1_0-WT_0
GSE10039	WT_0-WT_1
GSE10247	WT_0-WT_1
GSE10248	MU1_0-WT_0
GSE10576	MU1_2-MU1_6
GSE10576	MU1_3-MU1_4
GSE10576	MU1_3-MU1_5
GSE10576	MU1_3-MU1_6
GSE10576	MU1_4-MU1_5
GSE10576	MU1_4-MU1_6
GSE10576	MU1_5-MU1_6
GSE10576	WT_0-WT_1
GSE10576	MU1_1-MU1_2
GSE10576	MU1_1-MU1_3
GSE10576	MU1_1-MU1_4
GSE10576	MU1_1-MU1_5
GSE10576	MU1_1-MU1_6
GSE10576	MU1_1-WT_1
GSE10576	MU1_2-MU1_3
GSE10576	MU1_2-MU1_4
GSE10576	MU1_2-MU1_5
GSE10646	MU2_0-WT_0
GSE10646	MU2_1-MU3_1
GSE10646	MU2_1-WT_1
GSE10646	MU3_0-MU3_1
GSE10646	MU3_0-WT_0
GSE10646	MU3_1-WT_1
GSE10646	WT_0-WT_1
GSE10646	MU1_0-MU1_1
GSE10646	MU1_0-MU2_0
GSE10646	MU1_0-MU3_0
GSE10646	MU1_0-WT_0
GSE10646	MU1_1-MU2_1
GSE10646	MU1_1-MU3_1
GSE10646	MU1_1-WT_1
GSE10646	MU2_0-MU2_1
GSE10646	MU2_0-MU3_0
GSE10670	MU1_0-MU1_1
GSE10670	MU1_0-WT_0
GSE10670	MU1_1-MU2_1
GSE10670	MU1_1-WT_1
GSE10670	MU2_0-MU2_1
GSE10670	MU2_0-WT_0
GSE10670	MU2_1-WT_1
GSE10670	WT_0-WT_1
GSE10749	MU2_0-WT_0
GSE10749	MU2_1-WT_1
GSE10749	WT_0-WT_1
GSE10749	WT_0-WT_2
GSE10749	WT_1-WT_2
GSE10749	MU1_0-MU1_1
GSE10749	MU1_0-MU1_2
GSE10749	MU1_0-MU2_0
GSE10749	MU1_0-WT_0
GSE10749	MU1_1-MU1_2
GSE10749	MU1_1-MU2_1
GSE10749	MU1_1-WT_1
GSE10749	MU1_2-WT_2
GSE10749	MU2_0-MU2_1
GSE10801	MU1_0-WT_0
GSE1110	WT_0-WT_1
GSE1110	WT_0-WT_2
GSE1110	WT_0-WT_3
GSE1110	WT_0-WT_4
GSE1110	WT_3-WT_4
GSE1110	MU1_0-MU1_1
GSE1110	MU1_0-MU1_2
GSE1110	MU1_0-MU1_3
GSE1110	MU1_0-MU1_4
GSE1110	MU1_3-MU1_4
GSE11216	MU1_0-MU1_1
GSE11216	MU1_0-WT_0
GSE11216	MU1_1-WT_1
GSE11216	WT_0-WT_1
GSE11217	MU6_0-MU6_1
GSE11217	MU3_0-MU4_0
GSE11217	MU3_0-MU5_0
GSE11217	MU3_1-MU4_1
GSE11217	MU3_1-MU5_1
GSE11505	MU1_0-WT_0
GSE11594	MU1_0-WT_0
GSE11758	WT_2-WT_3
GSE11758	WT_2-WT_4
GSE11758	WT_2-WT_6
GSE11758	WT_3-WT_4
GSE11758	WT_3-WT_6
GSE11758	WT_4-WT_6
GSE11758	WT_0-WT_1
GSE11758	WT_0-WT_2
GSE11758	WT_0-WT_3
GSE11758	WT_0-WT_4
GSE11758	WT_0-WT_6
GSE11758	WT_1-WT_2
GSE11758	WT_1-WT_3
GSE11758	WT_1-WT_4
GSE11758	WT_1-WT_6
GSE11807	MU2_0-WT_0
GSE11807	MU2_1-MU3_1
GSE11807	MU2_1-WT_1
GSE11807	MU3_0-MU3_1
GSE11807	MU3_0-WT_0
GSE11807	MU3_1-WT_1
GSE11807	WT_0-WT_1
GSE11807	MU1_0-MU1_1
GSE11807	MU1_0-MU2_0
GSE11807	MU1_0-MU3_0
GSE11807	MU1_0-WT_0
GSE11807	MU1_1-MU2_1
GSE11807	MU1_1-MU3_1
GSE11807	MU1_1-WT_1
GSE11807	MU2_0-MU2_1
GSE11807	MU2_0-MU3_0
GSE11852	MU1_0-MU1_1
GSE11852	MU1_0-WT_0
GSE11852	MU1_1-WT_1
GSE11852	WT_0-WT_1
GSE12401	MU1_0-WT_0
GSE12404	WT_0-WT_1
GSE12551	MU1_0-MU1_1
GSE12551	MU1_0-MU1_2
GSE12551	MU1_0-MU2_0
GSE12551	MU1_1-MU1_3
GSE12551	MU1_1-MU2_1
GSE12551	MU2_0-MU2_1
GSE12856	MU1_0-MU1_1
GSE12856	MU1_0-WT_0
GSE12856	MU1_1-WT_1
GSE12856	WT_0-WT_1
GSE12887	MU1_0-MU1_1
GSE12887	MU1_0-MU2_0
GSE12887	MU1_0-WT_0
GSE12887	MU1_1-MU2_1
GSE12887	MU1_1-WT_1
GSE12887	MU2_0-MU2_1
GSE12887	MU2_0-WT_0
GSE12887	MU2_1-WT_1
GSE12887	WT_0-WT_1
GSE13596	MU1_0-MU2_0
GSE13596	MU1_0-MU3_0
GSE13596	MU2_0-MU3_0
GSE13739	MU1_1-MU1_4
GSE13739	MU1_1-MU1_5
GSE13739	MU1_5-MU1_6
GSE13739	MU1_1-WT_1
GSE13739	MU1_2-WT_2
GSE13739	MU1_3-WT_3
GSE13739	MU1_4-WT_4
GSE13739	MU1_5-WT_5
GSE13739	MU1_6-WT_6
GSE13739	WT_0-WT_1
GSE13739	MU1_0-MU1_1
GSE13739	WT_0-WT_2
GSE13739	WT_0-WT_3
GSE13739	WT_0-WT_4
GSE13739	WT_0-WT_5
GSE13739	WT_0-WT_6
GSE13739	WT_1-WT_2
GSE13739	WT_1-WT_3
GSE13739	WT_1-WT_4
GSE13739	WT_1-WT_5
GSE13739	WT_5-WT_6
GSE13739	MU1_0-MU1_2
GSE13739	MU1_0-MU1_3
GSE13739	MU1_0-MU1_4
GSE13739	MU1_0-MU1_5
GSE13739	MU1_0-MU1_6
GSE13739	MU1_0-WT_0
GSE13739	MU1_1-MU1_2
GSE13739	MU1_1-MU1_3
GSE13783	MU1_0-MU1_1
GSE13783	MU1_0-MU2_0
GSE13783	MU1_0-MU3_0
GSE13783	MU1_1-MU2_1
GSE13783	MU1_1-MU3_1
GSE13783	MU2_0-MU2_1
GSE13783	MU2_0-MU3_0
GSE13783	MU2_1-MU3_1
GSE13783	MU3_0-MU3_1
GSE13833	WT_3-WT_5
GSE13833	MU1_0-MU1_1
GSE13833	MU1_0-WT_0
GSE13833	MU1_1-WT_1
GSE13833	WT_0-WT_1
GSE13833	WT_0-WT_2
GSE13833	WT_1-WT_4
GSE13833	WT_2-WT_3
GSE13833	WT_2-WT_4
GSE13833	WT_3-WT_4
GSE14091	MU1_0-MU1_1
GSE14091	MU1_1-WT_1
GSE14091	WT_0-WT_1
GSE14229	MU1_0-WT_0
GSE14420	MU1_0-MU1_1
GSE14420	MU1_1-WT_1
GSE14420	WT_0-WT_1
GSE14502	MU4_0-MU4_1
GSE14502	MU1_0-MU1_1
GSE14502	MU1_0-MU2_0
GSE14502	MU1_0-MU3_0
GSE14502	MU1_1-MU2_1
GSE14502	MU1_1-MU3_1
GSE14502	MU2_0-MU2_1
GSE14502	MU2_0-MU3_0
GSE14502	MU2_1-MU3_1
GSE14502	MU3_0-MU3_1
GSE14765	MU2_0-WT_0
GSE1491	WT_2-WT_3
GSE1491	WT_2-WT_4
GSE1491	WT_2-WT_5
GSE1491	WT_3-WT_4
GSE1491	WT_3-WT_5
GSE1491	WT_4-WT_5
GSE1491	WT_0-WT_1
GSE1491	WT_0-WT_2
GSE1491	WT_0-WT_3
GSE1491	WT_0-WT_4
GSE1491	WT_0-WT_5
GSE1491	WT_1-WT_2
GSE1491	WT_1-WT_3
GSE1491	WT_1-WT_4
GSE1491	WT_1-WT_5
GSE14961	MU1_0-WT_0
GSE15105	WT_0-WT_1
GSE15105	WT_0-WT_2
GSE15105	WT_0-WT_3
GSE15105	WT_1-WT_2
GSE15105	WT_1-WT_3
GSE15105	WT_2-WT_3
GSE1512	MU1_0-WT_0
GSE1512	MU1_1-WT_1
GSE1512	MU1_2-WT_2
GSE1512	WT_1-WT_2
GSE15189	MU1_0-MU1_1
GSE15189	MU1_0-MU1_2
GSE15189	MU1_0-WT_0
GSE15189	MU1_1-WT_1
GSE15189	MU1_2-WT_2
GSE15189	WT_0-WT_1
GSE15189	WT_0-WT_2
GSE15236	MU1_0-MU1_1
GSE15236	MU1_0-WT_0
GSE15236	MU1_1-WT_1
GSE15236	WT_0-WT_1
GSE15555	MU1_0-MU2_0
GSE15555	MU1_0-WT_0
GSE15555	MU2_0-WT_0
GSE15689	MU2_0-MU2_1
GSE15689	MU2_0-MU3_0
GSE15689	MU2_0-WT_0
GSE15689	MU2_1-MU3_1
GSE15689	MU2_1-WT_1
GSE15689	MU3_0-MU3_1
GSE15689	MU3_0-WT_0
GSE15689	MU3_1-WT_1
GSE15689	WT_0-WT_1
GSE15939	MU1_0-MU2_0
GSE15939	MU1_0-WT_0
GSE15939	MU2_0-WT_0
GSE16333	MU1_0-MU1_1
GSE16333	MU1_0-MU1_2
GSE16333	MU1_0-WT_0
GSE16333	MU1_1-WT_1
GSE16333	MU1_2-WT_2
GSE16333	WT_0-WT_1
GSE16333	WT_0-WT_2
GSE16468	WT_0-WT_1
GSE16497	WT_0-WT_1
GSE16964	MU1_0-MU1_1
GSE16964	MU1_0-MU2_0
GSE16964	MU1_0-WT_0
GSE16964	MU1_1-MU2_1
GSE16964	MU1_1-WT_1
GSE16964	MU2_0-MU2_1
GSE16964	MU2_0-WT_0
GSE16964	MU2_1-WT_1
GSE16964	WT_0-WT_1
GSE17159	WT_0-WT_3
GSE17159	MU1_0-MU1_1
GSE17159	MU1_0-MU1_2
GSE17159	MU1_0-MU1_3
GSE17159	MU1_0-WT_0
GSE17159	MU1_1-WT_1
GSE17159	MU1_2-WT_2
GSE17159	MU1_3-WT_3
GSE17159	WT_0-WT_1
GSE17159	WT_0-WT_2
GSE17343	WT_0-WT_1
GSE17343	WT_0-WT_2
GSE17343	WT_0-WT_3
GSE17479	MU2_0-MU2_2
GSE17479	MU2_0-WT_0
GSE17479	MU2_1-WT_1
GSE17479	MU2_2-WT_2
GSE17479	WT_0-WT_1
GSE17479	WT_0-WT_2
GSE17479	WT_0-WT_3
GSE17479	WT_0-WT_4
GSE17479	WT_0-WT_5
GSE17479	WT_0-WT_6
GSE17479	MU1_0-MU1_1
GSE17479	WT_0-WT_7
GSE17479	WT_0-WT_8
GSE17479	WT_1-WT_3
GSE17479	WT_1-WT_5
GSE17479	WT_1-WT_7
GSE17479	WT_2-WT_4
GSE17479	WT_2-WT_6
GSE17479	WT_2-WT_8
GSE17479	WT_3-WT_5
GSE17479	WT_3-WT_7
GSE17479	MU1_0-MU1_2
GSE17479	WT_4-WT_6
GSE17479	WT_4-WT_8
GSE17479	WT_5-WT_6
GSE17479	WT_5-WT_7
GSE17479	WT_6-WT_8
GSE17479	WT_7-WT_8
GSE17479	MU1_0-MU2_0
GSE17479	MU1_0-WT_0
GSE17479	MU1_1-MU2_1
GSE17479	MU1_1-WT_1
GSE17479	MU1_2-MU2_2
GSE17479	MU1_2-WT_2
GSE17479	MU2_0-MU2_1
GSE17500	MU1_0-MU1_1
GSE17500	MU1_0-MU2_0
GSE17500	MU1_0-WT_0
GSE17500	MU1_1-MU2_1
GSE17500	MU1_1-WT_1
GSE17500	MU2_0-MU2_1
GSE17500	MU2_0-WT_0
GSE17500	MU2_1-WT_1
GSE17500	WT_0-WT_1
GSE17610	MU1_0-MU2_0
GSE17610	MU1_0-WT_0
GSE17610	MU2_0-WT_0
GSE17824	MU1_0-MU1_1
GSE17824	MU1_1-WT_1
GSE17824	WT_0-WT_1
GSE17845	MU1_0-MU1_1
GSE17845	MU1_0-MU1_2
GSE17845	MU1_0-MU2_0
GSE17845	MU1_1-MU1_2
GSE17845	MU1_1-MU2_1
GSE17845	MU1_2-MU2_2
GSE17845	MU2_0-MU2_1
GSE17845	MU2_0-MU2_2
GSE17845	MU2_1-MU2_2
GSE18007	MU1_0-WT_0
GSE18071	WT_0-WT_2
GSE18071	WT_1-WT_3
GSE18071	WT_2-WT_3
GSE18071	MU1_0-MU1_1
GSE18071	MU1_0-MU1_2
GSE18071	MU1_0-WT_0
GSE18071	MU1_1-MU1_3
GSE18071	MU1_1-WT_1
GSE18071	MU1_2-WT_2
GSE18071	MU1_3-WT_3
GSE18071	WT_0-WT_1
GSE18153	MU1_0-MU1_1
GSE18153	MU1_0-MU1_2
GSE18153	MU1_1-MU1_2
GSE18153	WT_0-WT_1
GSE18225	MU1_0-MU2_0
GSE18225	MU1_0-WT_0
GSE18225	MU2_0-WT_0
GSE2169	WT_0-WT_1
GSE2169	WT_0-WT_3
GSE2169	WT_0-WT_4
GSE2169	WT_1-WT_2
GSE2169	WT_1-WT_4
GSE2169	WT_2-WT_3
GSE2169	WT_2-WT_5
GSE2169	WT_3-WT_5
GSE2169	WT_4-WT_5
GSE2473	MU3_3-MU3_4
GSE2473	MU4_0-MU4_1
GSE2473	WT_0-WT_1
GSE2473	WT_0-WT_2
GSE2473	WT_1-WT_2
GSE2473	MU1_0-MU1_1
GSE2473	MU2_0-MU2_1
GSE2473	MU3_0-MU3_1
GSE2473	MU3_0-MU3_2
GSE2473	MU3_0-MU3_3
GSE2473	MU3_0-MU3_4
GSE2473	MU3_1-MU3_2
GSE2473	MU3_2-MU3_3
GSE2473	MU3_2-MU3_4
GSE2538	WT_0-WT_1
GSE2538	WT_0-WT_2
GSE2538	WT_1-WT_2
GSE3011	MU1_0-MU1_1
GSE3011	MU1_1-MU1_2
GSE3011	MU2_0-MU2_1
GSE3011	WT_0-WT_1
GSE3011	WT_0-WT_2
GSE3011	WT_0-WT_3
GSE3011	WT_1-WT_2
GSE3011	WT_1-WT_3
GSE3011	WT_2-WT_3
GSE3056	WT_0-WT_1
GSE3056	WT_0-WT_2
GSE3056	WT_1-WT_2
GSE3220	MU1_0-MU1_1
GSE3220	MU1_0-MU1_2
GSE3220	MU1_0-WT_0
GSE3220	MU1_1-MU1_2
GSE3220	MU1_1-WT_1
GSE3220	MU1_2-WT_2
GSE3220	WT_0-WT_1
GSE3220	WT_0-WT_2
GSE3220	WT_1-WT_2
GSE3416	WT_0-WT_1
GSE3416	WT_0-WT_2
GSE3416	WT_0-WT_3
GSE3416	WT_0-WT_4
GSE3416	WT_0-WT_5
GSE3454	MU1_0-MU1_1
GSE3454	WT_0-WT_1
GSE3533	MU1_0-MU1_1
GSE3533	MU1_0-WT_0
GSE3533	MU1_1-MU2_1
GSE3533	MU1_1-WT_1
GSE3533	MU2_1-WT_1
GSE3533	WT_0-WT_1
GSE3709	WT_0-WT_8
GSE3709	WT_0-WT_9
GSE3709	WT_0-WT_1
GSE3709	WT_0-WT_10
GSE3709	WT_0-WT_11
GSE3709	WT_0-WT_2
GSE3709	WT_0-WT_3
GSE3709	WT_0-WT_4
GSE3709	WT_0-WT_6
GSE3709	WT_0-WT_7
GSE3811	MU2_0-WT_0
GSE3811	MU2_1-MU3_1
GSE3811	MU2_1-WT_1
GSE3811	MU3_0-MU3_1
GSE3811	MU3_0-WT_0
GSE3811	MU3_1-WT_1
GSE3811	WT_0-WT_1
GSE3811	MU1_0-MU1_1
GSE3811	MU1_0-MU2_0
GSE3811	MU1_0-MU3_0
GSE3811	MU1_0-WT_0
GSE3811	MU1_1-MU2_1
GSE3811	MU1_1-MU3_1
GSE3811	MU1_1-WT_1
GSE3811	MU2_0-MU2_1
GSE3811	MU2_0-MU3_0
GSE3847	WT_0-WT_4
GSE3984	WT_0-WT_1
GSE4113	WT_0-WT_2
GSE4113	WT_1-WT_2
GSE431	MU1_0-MU1_1
GSE431	MU1_0-WT_0
GSE431	MU1_1-WT_1
GSE431	WT_0-WT_1
GSE4662	WT_0-WT_1
GSE4733	MU2_2-WT_0
GSE4733	MU2_3-WT_0
GSE4733	MU2_4-WT_0
GSE4733	MU1_1-MU2_1
GSE4733	MU1_1-WT_0
GSE4733	MU1_2-MU2_2
GSE4733	MU1_2-WT_0
GSE4733	MU1_3-MU2_3
GSE4733	MU1_3-WT_0
GSE4733	MU1_4-MU2_4
GSE4733	MU1_4-WT_0
GSE4733	MU2_1-WT_0
GSE4746	WT_0-WT_1
GSE4847	MU1_0-MU1_1
GSE4847	MU1_0-MU2_0
GSE4847	MU1_0-WT_0
GSE4847	MU1_1-MU2_1
GSE4847	MU1_1-WT_1
GSE4847	MU2_0-MU2_1
GSE4847	MU2_0-WT_0
GSE4847	MU2_1-WT_1
GSE4847	WT_0-WT_1
GSE4973	MU2_0-MU2_1
GSE4973	MU2_0-MU2_2
GSE4973	MU2_0-MU3_0
GSE4973	MU2_1-MU2_2
GSE4973	MU2_1-MU3_1
GSE4973	MU2_2-MU3_2
GSE4973	MU2_2-WT_2
GSE4973	MU3_0-MU3_1
GSE4973	MU1_0-MU1_1
GSE4973	MU3_0-MU3_2
GSE4973	MU3_1-MU3_2
GSE4973	WT_0-WT_1
GSE4973	WT_0-WT_2
GSE4973	WT_1-WT_2
GSE4973	MU1_0-MU1_2
GSE4973	MU1_0-MU3_0
GSE4973	MU1_0-WT_0
GSE4973	MU1_1-MU1_2
GSE4973	MU1_1-MU3_1
GSE4973	MU1_1-WT_1
GSE4973	MU1_2-MU3_2
GSE4973	MU1_2-WT_2
GSE5449	MU1_0-MU1_1
GSE5449	MU1_1-MU2_1
GSE5449	MU1_1-WT_1
GSE5449	MU2_0-MU2_1
GSE5449	MU2_1-WT_1
GSE5449	WT_0-WT_1
GSE5522	MU1_0-MU1_1
GSE5522	MU1_0-WT_0
GSE5522	MU1_1-WT_1
GSE5522	WT_0-WT_1
GSE5529	WT_0-WT_1
GSE5530	MU1_0-MU1_1
GSE5530	MU1_0-WT_0
GSE5530	MU1_1-WT_1
GSE5530	WT_0-WT_1
GSE5539	WT_0-WT_1
GSE5611	WT_0-WT_1
GSE5613	MU1_0-WT_0
GSE5613	MU1_1-WT_1
GSE5613	MU2_0-MU3_0
GSE5613	MU2_1-MU3_1
GSE5614	WT_0-WT_1
GSE5615	WT_10-WT_7
GSE5615	WT_11-WT_4
GSE5615	WT_12-WT_5
GSE5615	WT_12-WT_7
GSE5615	WT_13-WT_6
GSE5615	WT_13-WT_7
GSE5615	WT_2-WT_9
GSE5615	WT_0-WT_1
GSE5615	WT_0-WT_2
GSE5615	WT_0-WT_3
GSE5615	WT_0-WT_4
GSE5615	WT_0-WT_5
GSE5615	WT_0-WT_6
GSE5615	WT_0-WT_7
GSE5615	WT_1-WT_8
GSE5615	WT_10-WT_3
GSE5616	MU1_0-MU1_1
GSE5616	MU1_0-MU1_2
GSE5616	MU1_0-WT_0
GSE5616	MU1_1-MU1_2
GSE5616	MU1_1-WT_1
GSE5616	MU1_2-WT_2
GSE5616	WT_0-WT_1
GSE5616	WT_0-WT_2
GSE5616	WT_1-WT_2
GSE5617	WT_8-WT_11
GSE5617	WT_8-WT_12
GSE5617	WT_8-WT_13
GSE5617	WT_8-WT_14
GSE5617	WT_8-WT_15
GSE5617	WT_0-WT_1
GSE5617	WT_0-WT_2
GSE5617	WT_0-WT_3
GSE5617	WT_0-WT_4
GSE5617	WT_0-WT_5
GSE5617	WT_0-WT_6
GSE5617	WT_0-WT_7
GSE5617	WT_8-WT_9
GSE5617	WT_8-WT_10
GSE5629	WT_0-WT_1
GSE5629	MU1_0-MU1_1
GSE5630	MU2_0-MU2_2
GSE5630	MU2_1-MU2_2
GSE5630	MU3_0-MU3_1
GSE5630	MU3_0-MU3_2
GSE5630	MU3_0-MU3_3
GSE5630	MU1_0-MU1_1
GSE5630	MU1_0-WT_0
GSE5630	MU1_1-WT_1
GSE5630	WT_0-WT_1
GSE5630	WT_2-WT_3
GSE5630	WT_2-WT_4
GSE5630	WT_2-WT_5
GSE5630	WT_0-WT_3
GSE5630	MU2_0-MU2_1
GSE5631	WT_0-WT_1
GSE5631	WT_3-WT_4
GSE5631	WT_5-WT_6
GSE5632	MU1_0-MU1_2
GSE5632	MU1_0-MU1_3
GSE5632	MU1_0-MU1_4
GSE5632	MU1_0-MU1_5
GSE5632	MU2_0-MU3_0
GSE5632	MU4_0-MU3_0
GSE5632	MU5_0-MU3_0
GSE5632	WT_0-WT_1
GSE5632	WT_0-WT_2
GSE5632	WT_0-WT_3
GSE5632	WT_0-WT_4
GSE5632	WT_0-MU1_0
GSE5632	WT_0-MU2_0
GSE5632	WT_0-MU3_0
GSE5632	WT_0-MU5_0
GSE5632	MU1_0-MU1_1
GSE5633	WT_6-WT_7
GSE5633	WT_6-WT_8
GSE5633	WT_6-WT_9
GSE5633	WT_0-WT_2
GSE5633	WT_1-WT_2
GSE5633	WT_10-WT_6
GSE5633	WT_11-WT_6
GSE5633	WT_12-WT_6
GSE5633	WT_13-WT_6
GSE5633	WT_2-WT_3
GSE5633	WT_3-WT_6
GSE5633	WT_4-WT_5
GSE5634	WT_0-WT_1
GSE5634	WT_0-WT_2
GSE5634	WT_3-WT_4
GSE5634	WT_3-WT_5
GSE5634	WT_3-WT_6
GSE5634	WT_3-WT_7
GSE5636	WT_0-WT_1
GSE5636	WT_0-WT_2
GSE5636	WT_0-WT_3
GSE5636	WT_0-WT_4
GSE5636	WT_0-WT_5
GSE5637	WT_0-WT_1
GSE5637	WT_0-WT_2
GSE5637	WT_0-WT_3
GSE5637	WT_0-WT_4
GSE5637	WT_0-WT_5
GSE5638	WT_0-WT_1
GSE5638	WT_0-WT_2
GSE5638	WT_0-WT_3
GSE5638	WT_0-WT_4
GSE5638	WT_0-WT_5
GSE5639	WT_0-WT_1
GSE5641	WT_0-WT_1
GSE5698	MU1_0-MU1_1
GSE5698	MU1_0-WT_0
GSE5698	MU1_1-WT_1
GSE5698	WT_0-WT_1
GSE5699	WT_0-WT_1
GSE5722	WT_0-WT_1
GSE5728	WT_0-WT_1
GSE5730	WT_0-WT_1
GSE5730	MU1_0-MU1_1
GSE5730	MU1_0-WT_0
GSE5730	MU1_1-WT_1
GSE5730	MU2_0-MU2_1
GSE5730	MU2_0-MU2_2
GSE5730	MU2_0-MU3_0
GSE5730	MU2_1-MU2_2
GSE5730	MU2_1-MU3_1
GSE5730	MU3_0-MU3_1
GSE5735	WT_0-WT_1
GSE5736	WT_0-WT_1
GSE5737	MU1_0-MU1_1
GSE5737	MU1_0-WT_0
GSE5737	MU1_1-WT_1
GSE5737	WT_0-WT_1
GSE5738	WT_1-WT_3
GSE5738	MU1_0-MU1_1
GSE5738	MU1_0-MU1_2
GSE5738	MU1_0-WT_0
GSE5738	MU1_1-MU1_3
GSE5738	MU1_1-WT_1
GSE5738	MU1_2-WT_2
GSE5738	MU1_3-WT_3
GSE5738	WT_0-WT_1
GSE5738	WT_0-WT_2
GSE5749	MU4_0-MU5_0
GSE5749	WT_0-WT_1
GSE5749	WT_0-WT_2
GSE5749	WT_1-WT_2
GSE5749	MU1_0-MU2_0
GSE5749	MU1_0-MU3_0
GSE5749	MU1_0-MU4_0
GSE5749	MU1_0-MU5_0
GSE5749	MU2_0-MU3_0
GSE5749	MU2_0-MU4_0
GSE5749	MU2_0-MU5_0
GSE5749	MU3_0-MU4_0
GSE5749	MU3_0-MU5_0
GSE5751	MU1_0-MU1_1
GSE5751	MU1_0-MU1_2
GSE5751	MU1_0-WT_0
GSE5751	MU1_1-MU1_2
GSE5751	MU1_1-WT_1
GSE5751	MU1_2-WT_2
GSE5751	WT_0-WT_1
GSE5751	WT_0-WT_2
GSE5751	WT_1-WT_2
GSE5896	MU1_0-WT_0
GSE6150	WT_1-WT_3
GSE6151	WT_0-WT_1
GSE6151	WT_10-WT_11
GSE6151	WT_2-WT_3
GSE6151	WT_4-WT_5
GSE6151	WT_6-WT_7
GSE6151	WT_8-WT_9
GSE6158	WT_0-WT_1
GSE6158	WT_0-WT_3
GSE6158	WT_1-WT_4
GSE6158	WT_3-WT_4
GSE6160	WT_4-WT_5
GSE6165	WT_0-WT_1
GSE6166	WT_0-WT_1
GSE6175	WT_0-WT_1
GSE6175	WT_0-WT_2
GSE6175	WT_1-WT_2
GSE6176	MU2_1-MU2_2
GSE6176	MU2_1-WT_1
GSE6176	MU2_2-WT_2
GSE6176	MU3_1-WT_1
GSE6176	WT_0-WT_1
GSE6176	WT_0-WT_2
GSE6176	WT_1-WT_2
GSE6176	MU1_0-MU1_1
GSE6176	MU1_0-MU1_2
GSE6176	MU1_0-WT_0
GSE6176	MU1_1-MU1_2
GSE6176	MU1_1-MU2_1
GSE6176	MU1_1-MU3_1
GSE6176	MU1_1-WT_1
GSE6176	MU1_2-MU2_2
GSE6176	MU1_2-WT_2
GSE6179	MU1_0-MU1_1
GSE6179	MU1_0-WT_0
GSE6179	MU1_1-WT_1
GSE6179	WT_0-WT_1
GSE6181	WT_0-WT_1
GSE6203	MU1_0-MU2_0
GSE6203	MU1_0-WT_0
GSE6203	MU2_0-WT_0
GSE630	WT_0-WT_1
GSE630	MU1_0-WT_0
GSE630	MU1_1-MU2_1
GSE630	MU1_1-MU3_1
GSE630	MU1_1-MU4_1
GSE630	MU1_1-MU5_1
GSE630	MU1_1-MU6_1
GSE630	MU1_1-MU7_1
GSE630	MU1_1-MU8_1
GSE630	MU1_1-MU9_1
GSE630	MU1_1-WT_1
GSE630	MU1_0-MU1_1
GSE630	MU2_0-MU2_1
GSE630	MU2_0-MU3_0
GSE630	MU2_0-MU4_0
GSE630	MU2_0-MU5_0
GSE630	MU2_0-MU6_0
GSE630	MU2_0-MU7_0
GSE630	MU2_0-MU8_0
GSE630	MU2_0-MU9_0
GSE630	MU2_0-WT_0
GSE630	MU2_1-MU3_1
GSE630	MU1_0-MU2_0
GSE630	MU2_1-MU4_1
GSE630	MU2_1-MU5_1
GSE630	MU2_1-MU6_1
GSE630	MU2_1-MU7_1
GSE630	MU2_1-MU8_1
GSE630	MU2_1-MU9_1
GSE630	MU2_1-WT_1
GSE630	MU3_0-MU3_1
GSE630	MU3_0-MU4_0
GSE630	MU3_0-MU5_0
GSE630	MU1_0-MU3_0
GSE630	MU3_0-MU6_0
GSE630	MU3_0-MU7_0
GSE630	MU3_0-MU8_0
GSE630	MU3_0-MU9_0
GSE630	MU3_0-WT_0
GSE630	MU3_1-MU4_1
GSE630	MU3_1-MU5_1
GSE630	MU3_1-MU6_1
GSE630	MU3_1-MU7_1
GSE630	MU3_1-MU8_1
GSE630	MU1_0-MU4_0
GSE630	MU3_1-MU9_1
GSE630	MU3_1-WT_1
GSE630	MU4_0-MU4_1
GSE630	MU4_0-MU5_0
GSE630	MU4_0-MU6_0
GSE630	MU4_0-MU7_0
GSE630	MU4_0-MU9_0
GSE630	MU4_1-MU5_1
GSE630	MU1_0-MU5_0
GSE630	MU4_1-MU6_1
GSE630	MU4_1-MU7_1
GSE630	MU4_1-MU9_1
GSE630	MU5_0-MU5_1
GSE630	MU5_0-MU6_0
GSE630	MU5_0-MU7_0
GSE630	MU5_0-MU8_0
GSE630	MU5_0-MU9_0
GSE630	MU1_0-MU6_0
GSE630	MU5_0-WT_0
GSE630	MU5_1-MU6_1
GSE630	MU5_1-MU7_1
GSE630	MU5_1-MU8_1
GSE630	MU5_1-MU9_1
GSE630	MU5_1-WT_1
GSE630	MU6_0-MU6_1
GSE630	MU6_0-MU7_0
GSE630	MU6_0-MU8_0
GSE630	MU6_0-MU9_0
GSE630	MU1_0-MU7_0
GSE630	MU6_0-WT_0
GSE630	MU6_1-MU7_1
GSE630	MU6_1-MU8_1
GSE630	MU6_1-MU9_1
GSE630	MU6_1-WT_1
GSE630	MU7_0-MU7_1
GSE630	MU7_0-MU8_0
GSE630	MU7_0-MU9_0
GSE630	MU7_0-WT_0
GSE630	MU7_1-MU8_1
GSE630	MU1_0-MU8_0
GSE630	MU7_1-MU9_1
GSE630	MU7_1-WT_1
GSE630	MU8_0-MU8_1
GSE630	MU8_0-MU9_0
GSE630	MU8_1-MU9_1
GSE630	MU9_0-MU9_1
GSE630	MU9_0-WT_0
GSE630	MU9_1-WT_1
GSE630	MU1_0-MU9_0
GSE6556	MU1_0-MU1_1
GSE6556	MU1_0-WT_0
GSE6556	MU1_1-WT_1
GSE6556	WT_0-WT_1
GSE6583	MU1_0-MU1_1
GSE6583	MU1_0-WT_0
GSE6583	MU1_1-WT_1
GSE6583	WT_0-WT_1
GSE6812	WT_0-WT_1
GSE6825	MU1_0-MU1_1
GSE6825	MU1_0-MU1_2
GSE6825	MU1_0-WT_0
GSE6825	MU1_1-WT_1
GSE6825	MU1_2-WT_2
GSE6825	WT_0-WT_1
GSE6825	WT_0-WT_2
GSE6825	WT_1-WT_2
GSE6826	MU1_0-MU2_0
GSE6826	MU1_0-MU3_0
GSE6826	MU1_0-WT_0
GSE6826	MU2_0-MU3_0
GSE6826	MU2_0-WT_0
GSE6826	MU3_0-WT_0
GSE6827	WT_0-WT_1
GSE6828	MU1_0-MU2_0
GSE6828	MU1_0-WT_0
GSE6828	MU2_0-WT_0
GSE6831	MU1_0-MU2_0
GSE6831	MU2_0-WT_0
GSE6832	MU1_0-MU1_1
GSE6832	MU1_0-WT_0
GSE6832	MU1_1-WT_1
GSE6832	WT_0-WT_1
GSE6906	MU1_0-MU1_1
GSE6906	MU1_0-WT_0
GSE6906	MU1_1-WT_1
GSE6906	WT_0-WT_1
GSE7211	MU1_0-WT_0
GSE7227	MU1_0-MU2_0
GSE7227	MU1_0-WT_0
GSE7227	MU2_0-WT_0
GSE7353	MU1_0-MU1_1
GSE7353	MU1_0-WT_0
GSE7353	MU1_1-WT_1
GSE7353	WT_0-WT_1
GSE7631	MU1_1-MU4_1
GSE7631	MU1_1-MU5_1
GSE7631	MU1_1-WT_1
GSE7631	MU1_2-MU2_2
GSE7631	MU1_2-MU3_2
GSE7631	MU1_2-MU4_2
GSE7631	MU1_2-MU5_2
GSE7631	MU1_2-WT_2
GSE7631	MU2_0-MU2_1
GSE7631	MU2_0-MU2_2
GSE7631	MU1_0-MU1_1
GSE7631	MU2_0-MU3_0
GSE7631	MU2_0-MU4_0
GSE7631	MU2_0-MU5_0
GSE7631	MU2_0-WT_0
GSE7631	MU2_1-MU2_2
GSE7631	MU2_1-MU3_1
GSE7631	MU2_1-MU4_1
GSE7631	MU2_1-MU5_1
GSE7631	MU2_1-WT_1
GSE7631	MU2_2-MU3_2
GSE7631	MU1_0-MU1_2
GSE7631	MU2_2-MU4_2
GSE7631	MU2_2-MU5_2
GSE7631	MU2_2-WT_2
GSE7631	MU3_0-MU3_1
GSE7631	MU3_0-MU3_2
GSE7631	MU3_0-MU3_3
GSE7631	MU3_0-MU3_4
GSE7631	MU3_0-MU3_5
GSE7631	MU3_0-MU4_0
GSE7631	MU3_0-MU5_0
GSE7631	MU1_0-MU2_0
GSE7631	MU3_0-WT_0
GSE7631	MU3_1-MU3_2
GSE7631	MU3_1-MU3_3
GSE7631	MU3_1-MU3_4
GSE7631	MU3_1-MU3_5
GSE7631	MU3_1-MU4_1
GSE7631	MU3_1-MU5_1
GSE7631	MU3_1-WT_1
GSE7631	MU3_2-MU3_3
GSE7631	MU3_2-MU3_4
GSE7631	MU1_0-MU3_0
GSE7631	MU3_2-MU3_5
GSE7631	MU3_2-MU4_2
GSE7631	MU3_2-MU5_2
GSE7631	MU3_2-WT_2
GSE7631	MU3_3-MU3_4
GSE7631	MU3_3-MU3_5
GSE7631	MU3_4-MU3_5
GSE7631	MU4_0-MU4_1
GSE7631	MU4_0-MU4_2
GSE7631	MU4_0-MU5_0
GSE7631	MU1_0-MU4_0
GSE7631	MU4_0-WT_0
GSE7631	MU4_1-MU4_2
GSE7631	MU4_1-MU5_1
GSE7631	MU4_1-WT_1
GSE7631	MU4_2-MU5_2
GSE7631	MU4_2-WT_2
GSE7631	MU5_0-MU5_1
GSE7631	MU5_0-MU5_2
GSE7631	MU5_0-WT_0
GSE7631	MU5_1-MU5_2
GSE7631	MU1_0-MU5_0
GSE7631	MU5_1-WT_1
GSE7631	MU5_2-WT_2
GSE7631	MU6_0-MU6_1
GSE7631	MU6_0-MU6_2
GSE7631	MU6_0-MU6_5
GSE7631	MU6_1-MU6_3
GSE7631	MU6_1-MU6_4
GSE7631	MU6_1-MU6_6
GSE7631	MU6_2-MU6_3
GSE7631	MU6_3-MU6_4
GSE7631	MU1_0-WT_0
GSE7631	MU6_5-MU6_6
GSE7631	WT_0-WT_1
GSE7631	WT_0-WT_2
GSE7631	WT_1-WT_2
GSE7631	MU1_1-MU2_1
GSE7631	MU1_1-MU3_1
GSE7641	MU1_1-MU1_5
GSE7641	MU1_1-WT_1
GSE7641	MU1_2-MU1_3
GSE7641	MU1_2-MU1_4
GSE7641	MU1_2-MU1_5
GSE7641	MU1_2-WT_2
GSE7641	MU1_3-MU1_4
GSE7641	MU1_3-MU1_5
GSE7641	MU1_3-WT_3
GSE7641	MU1_4-MU1_5
GSE7641	MU1_0-MU1_1
GSE7641	MU1_4-WT_4
GSE7641	MU1_5-WT_5
GSE7641	WT_0-WT_1
GSE7641	WT_0-WT_2
GSE7641	WT_0-WT_3
GSE7641	WT_0-WT_4
GSE7641	WT_0-WT_5
GSE7641	WT_1-WT_2
GSE7641	WT_1-WT_3
GSE7641	WT_1-WT_4
GSE7641	MU1_0-MU1_2
GSE7641	WT_1-WT_5
GSE7641	WT_2-WT_3
GSE7641	WT_2-WT_4
GSE7641	WT_2-WT_5
GSE7641	WT_3-WT_4
GSE7641	WT_3-WT_5
GSE7641	WT_4-WT_5
GSE7641	MU1_0-MU1_3
GSE7641	MU1_0-MU1_4
GSE7641	MU1_0-MU1_5
GSE7641	MU1_0-WT_0
GSE7641	MU1_1-MU1_2
GSE7641	MU1_1-MU1_3
GSE7641	MU1_1-MU1_4
GSE7743	WT_0-WT_2
GSE7743	WT_1-WT_2
GSE7743	MU1_1-MU1_2
GSE7743	MU1_1-MU2_1
GSE7743	MU1_1-WT_1
GSE7743	MU1_2-MU2_2
GSE7743	MU1_2-WT_2
GSE7743	MU2_1-MU2_2
GSE7743	MU2_1-WT_1
GSE7743	MU2_2-WT_2
GSE7743	WT_0-WT_1
GSE8319	MU1_0-MU1_1
GSE8319	MU1_0-WT_0
GSE8319	MU1_1-WT_1
GSE8319	WT_0-WT_1
GSE8739	WT_0-WT_1
GSE8741	MU1_0-MU1_1
GSE8741	MU1_0-WT_0
GSE8741	MU1_1-WT_1
GSE8741	WT_0-WT_1
GSE8912	WT_0-WT_1
GSE8913	WT_0-WT_1
GSE8925	WT_0-WT_1
GSE8926	WT_0-WT_1
GSE8927	WT_0-WT_1
GSE8951	MU1_0-MU2_0
GSE8951	MU1_0-WT_0
GSE8951	MU2_0-WT_0
GSE8975	MU1_0-MU1_1
GSE8975	MU1_0-WT_0
GSE9148	MU1_0-MU1_1
GSE9148	MU1_0-WT_0
GSE9148	MU1_1-WT_1
GSE9148	WT_0-WT_1
GSE9702	WT_0-WT_1
GSE9702	WT_1-WT_2
GSE9719	MU2_1-MU3_1
GSE9719	MU2_1-WT_1
GSE9719	MU3_0-MU3_1
GSE9719	MU3_0-MU3_2
GSE9719	MU3_1-MU3_2
GSE9719	WT_0-WT_1
GSE9719	MU1_0-MU1_1
GSE9719	MU1_0-MU3_0
GSE9719	MU1_0-WT_0
GSE9719	MU1_1-MU1_2
GSE9719	MU1_1-MU3_1
GSE9719	MU1_2-MU3_2
GSE9719	MU2_0-MU2_1
GSE9719	MU2_0-MU3_0
GSE9719	MU2_0-WT_0
GSE9728	MU2_0-WT_0
GSE9728	MU2_1-MU3_1
GSE9728	MU2_1-WT_1
GSE9728	MU3_0-MU3_1
GSE9728	MU3_0-WT_0
GSE9728	MU3_1-WT_1
GSE9728	WT_0-WT_1
GSE9728	MU1_0-MU1_1
GSE9728	MU1_0-MU2_0
GSE9728	MU1_0-MU3_0
GSE9728	MU1_0-WT_0
GSE9728	MU1_1-MU2_1
GSE9728	MU1_1-MU3_1
GSE9728	MU1_1-WT_1
GSE9728	MU2_0-MU2_1
GSE9728	MU2_0-MU3_0
GSE9816	MU1_0-MU1_1
GSE9816	MU1_0-MU2_0
GSE9816	MU1_0-WT_0
GSE9816	MU1_1-MU2_1
GSE9816	MU1_1-WT_1
GSE9816	MU2_0-MU2_1
GSE9816	MU2_0-WT_0
GSE9816	MU2_1-WT_1
GSE9816	WT_0-WT_1
GSE991	WT_0-WT_1
GSE991	WT_0-WT_2
GSE991	WT_0-WT_3
GSE991	WT_1-WT_2
GSE991	WT_1-WT_3
GSE991	WT_2-WT_3
GSE9955	MU1_0-MU1_1
GSE9955	MU1_0-MU2_0
GSE9955	MU1_0-MU3_0
GSE9955	MU1_0-WT_0
GSE9955	MU1_1-WT_1
GSE9955	MU2_0-MU3_0
GSE9955	MU2_0-WT_0
GSE9955	MU3_0-WT_0
GSE9955	WT_0-WT_1
GSE9956	WT_0-WT_1
GSE9957	MU1_0-MU2_0
GSE9957	MU1_0-MU3_0
GSE9957	MU1_0-WT_0
GSE9957	MU2_0-MU3_0
GSE9957	MU2_0-WT_0
GSE9957	MU3_0-WT_0
GSE9996	MU1_0-MU1_1
GSE9996	MU1_0-MU1_2
GSE9996	MU1_0-MU1_3
GSE9996	MU1_0-MU1_4
GSE9996	WT_0-WT_1
