# Supplementary material for: Regulatory network rewiring for secondary metabolism in Arabidopsis thaliana under various conditions
Source: BMC Plant Biol. 2014 Jul 4;14:180. doi: 10.1186/1471-2229-14-180 (PMC4105546; doi:10.1186/1471-2229-14-180)
Supplement: Additional file 8: Table S7 — Information of AraCyc pathways. [file 1471-2229-14-180-S8.xls]

## Sheet: Sheet1
Pathway name	Pathway id	Gene list
(deoxy)ribose phosphate degradation	path1	AT2G19570	AT2G45290	AT3G60750	AT4G29570	AT4G29580	AT4G29600	AT4G29610	AT4G29620	AT4G29630	AT4G29640	AT4G29650
1,4-dihydroxy-2-naphthoate biosynthesis II (plants)	path2	AT1G18870	AT1G30520	AT1G60550	AT1G68890	AT1G74710
13-LOX and 13-HPL pathway	path3	AT1G17420	AT1G55020	AT1G67560	AT1G72520	AT1G73680	AT3G01420	AT3G22400	AT3G45140	AT4G15440
2-<I>O</I>-&alpha;-mannosyl-D-glycerate degradation	path4	AT1G80380	AT5G14950
2,3-<i>cis</i>-flavanols biosynthesis	path5	AT1G61720
2,4,6-trinitrotoluene degradation	path6	AT1G05680	AT2G15480	AT2G15490	AT2G36750	AT2G36790	AT4G34135
4-aminobutyrate degradation I	path7	AT1G79440	AT3G22200
4-hydroxyphenylpyruvate biosynthesis	path8	AT5G53970
abscisic acid biosynthesis	path9	AT1G04580	AT1G30100	AT1G52340	AT1G78390	AT2G27150	AT2G44990	AT3G14440	AT3G24220	AT3G43600	AT3G63520	AT4G18350	AT5G20960
abscisic acid glucose ester biosynthesis	path10	AT1G05530	AT1G05560	AT1G07240	AT1G07250	AT1G07260	AT2G22590	AT2G23210	AT2G23250	AT2G23260	AT2G29730	AT2G29740	AT2G29750	AT2G30150	AT2G31750	AT3G02100	AT3G21750	AT3G21760	AT3G21780	AT3G21790	AT3G21800	AT4G15260	AT4G15270	AT4G15280	AT4G15550	AT4G34135	AT4G34138	AT5G49690
acetyl-CoA biosynthesis (from citrate)	path11	AT1G09430	AT1G10670	AT1G60810	AT2G44350	AT3G06650	AT5G49460
acetyl-CoA biosynthesis (from pyruvate)	path12	AT1G01090	AT1G24180	AT1G30120	AT1G34430	AT1G54220	AT1G59900	AT3G13930	AT3G25860	AT5G50850
acrylonitrile degradation	path13	AT5G09420
acyl-ACP thioesterase pathway	path14	AT1G08510	AT3G25110
acyl-CoA synthetase pathway	path15	AT1G49430	AT1G64400	AT1G77590	AT2G04350	AT2G47240	AT3G05970	AT4G11030	AT4G23850	AT5G27600
acyl-CoA thioesterase pathway	path16	AT1G01710	AT1G48320	AT1G68890	AT4G00520	AT4G17470	AT4G17480	AT4G17483	AT5G47330	AT5G47340	AT5G47350	AT5G48370
adenosylmethionine biosynthesis	path17	AT1G02500	AT2G36880	AT3G17390	AT4G01850
aerobic respiration	path18	AT1G08480	AT1G22450	AT1G47260	AT1G47420	AT1G49140	AT1G79010	AT1G80230	AT2G02050	AT2G07687	AT2G07727	AT2G18450	AT2G20360	AT2G27730	AT2G31490	AT2G33220	AT2G42310	AT2G44520	AT2G46390	AT2G46505	AT2G47380	AT2G47690	AT3G03100	AT3G08610	AT3G12260	AT3G15640	AT3G27380	AT3G47833	AT3G48680	AT3G57785	AT4G02580	AT4G16450	AT4G20150	AT4G32210	AT4G37830	AT5G08530	AT5G11770	AT5G37510	AT5G40650	AT5G52840	AT5G57815	AT5G62575	AT5G63510	AT5G66510	AT5G66760	AT5G67590
aerobic respiration -- alternative oxidase pathway	path19	AT1G08480	AT1G32350	AT1G47260	AT1G47420	AT1G49140	AT1G79010	AT2G02050	AT2G18450	AT2G20360	AT2G27730	AT2G31490	AT2G33220	AT2G42310	AT2G46390	AT2G46505	AT2G47690	AT3G03100	AT3G08610	AT3G12260	AT3G22360	AT3G22370	AT3G27380	AT3G27620	AT3G47833	AT3G48680	AT3G57785	AT4G02580	AT4G16450	AT4G20150	AT4G32210	AT5G08530	AT5G11770	AT5G37510	AT5G40650	AT5G52840	AT5G62575	AT5G63510	AT5G64210	AT5G66510	AT5G66760	AT5G67590
ajugose biosynthesis (galactinol-dependent)	path20	AT5G08380	AT5G40390
ajugose biosynthesis II (galactinol-independent)	path21	AT4G01970	AT5G08380
alanine biosynthesis I	path22	AT1G17290	AT1G23310	AT1G70560	AT1G70580
alanine biosynthesis II	path23	AT1G08490	AT5G65720
alanine degradation	path24	AT1G17290	AT1G23310	AT1G70560	AT1G70580
aldehyde oxidation I	path25	AT1G04580	AT2G27150	AT3G43600	AT5G20960
aldoxime degradation	path26	AT1G08980	AT5G09420
aliphatic glucosinolate biosynthesis, side chain elongation cycle	path27	AT5G23010	AT5G23020
aliphatic glucosinolate breakdown	path28	AT1G54040	AT2G33070	AT3G16390	AT5G25980	AT5G48180
allantoin degradation to glyoxylate II	path29	AT4G04955	AT4G20070
allantoin degradation to ureidoglycolate (ammonia producing)	path30	AT4G04955	AT4G20070
&alpha;-amyrin biosynthesis	path31	AT1G66960	AT1G78500	AT1G78950	AT1G78960	AT1G78970	AT2G07050	AT3G45130	AT4G15340	AT4G15370	AT5G36150	AT5G42600	AT5G48010
&alpha;-ketoglutarate dehydrogenase complex	path32	AT4G26910	AT5G55070
ammonia assimilation cycle	path33	AT1G48470	AT1G66200	AT2G41220	AT3G17820	AT5G04140	AT5G16570	AT5G35630	AT5G37600	AT5G53460
ammonium transport	path34	AT4G13510
antheraxanthin and violaxanthin biosynthesis	path35	AT1G08550	AT5G67030
anthocyanin biosynthesis (pelargonidin 3-O-glucoside, cyanidin 3-O-glucoside)	path36	AT5G17030	AT5G17040	AT5G17050
arabidiol biosynthesis	path37	AT4G15340
arginine biosynthesis I	path38	AT1G75330	AT1G80600	AT2G19940	AT2G22910	AT3G27740	AT3G57560	AT4G37670	AT5G10920
arginine biosynthesis II (acetyl cycle)	path39	AT1G75330	AT1G80600	AT2G19940	AT2G22910	AT3G27740	AT3G57560	AT4G37670	AT5G10920
arginine degradation II	path40	AT4G08870	AT5G14800	AT5G46180
ascorbate biosynthesis I (L-galactose pathway)	path41	AT1G67070	AT1G70820	AT2G39770	AT2G45790	AT3G02570	AT3G02870	AT3G47930	AT3G55590	AT4G26850	AT4G30570	AT4G33670	AT4G39120	AT5G17530	AT5G28840	AT5G55120
ascorbate biosynthesis II (L-gulose pathway)	path42	AT3G47930	AT5G28840
ascorbate biosynthesis III (VTC2 cycle)	path43	AT4G26850	AT5G28840
ascorbate biosynthesis IV (extended VTC2 cycle)	path44	AT4G26850	AT5G28840
ascorbate glutathione cycle	path45	AT1G07890	AT1G08065	AT1G08080	AT1G19570	AT1G21850	AT1G21860	AT1G41830	AT1G55560	AT1G55570	AT1G75270	AT1G75790	AT1G76160	AT2G23630	AT2G28210	AT3G09640	AT3G09940	AT3G13390	AT3G13400	AT3G24170	AT3G27820	AT3G52880	AT3G54660	AT4G20990	AT4G22010	AT4G28090	AT4G35000	AT4G38420	AT4G39830	AT5G03630	AT5G04180	AT5G16710	AT5G21100	AT5G21105	AT5G66920
asparagine biosynthesis I	path46	AT3G47340	AT5G10240	AT5G65010
asparagine biosynthesis II	path47	AT3G61440	AT5G22300
asparagine degradation	path48	AT3G16150	AT4G00590	AT5G08100
asparaginyl-tRNA<sup>asn</sup> biosynthesis via transamidation	path49	AT1G48520	AT3G25660
aspartate biosynthesis	path50	AT1G62800	AT1G62960	AT2G30970	AT4G31990	AT5G11520	AT5G19550	AT5G51690
baruol biosynthesis	path51	AT4G15370
&beta;-alanine biosynthesis I	path52	AT1G62830	AT1G65840	AT2G43020	AT3G10390	AT3G13682	AT3G59050	AT4G14940	AT4G16310	AT4G29720	AT5G13700
&beta;-alanine biosynthesis II	path53	AT1G06550	AT1G55320	AT3G06810	AT3G06860	AT3G24360	AT3G60510	AT4G13360	AT4G16210	AT4G16800	AT4G29010	AT4G31810	AT5G10480	AT5G65940
&beta;-alanine biosynthesis III	path54	AT3G17810	AT5G12200	AT5G64370
&beta;-carotene biosynthesis	path55	AT3G10230
beta-caryophyllene biosynthesis	path56	AT5G23960
biotin biosynthesis	path57	AT2G43360	AT4G05450	AT4G21090	AT4G32360	AT5G04620	AT5G57590	AT5G65720
branched-chain &alpha;-keto acid dehydrogenase complex	path58	AT3G06850
branched-chain &alpha;-keto acid dehydrogenase complex	path59	AT3G06850
brassinosteroid biosynthesis I	path60	AT2G38050	AT3G30180	AT3G50660	AT4G36380	AT5G05690	AT5G38970
brassinosteroid biosynthesis II	path61	AT2G38050	AT3G50660	AT5G05690
brassinosteroid biosynthesis III	path62	AT2G38050
Calvin cycle	path63	AT1G12900	AT1G18270	AT1G32060	AT1G42970	AT1G43670	AT1G56190	AT1G63290	AT1G67090	AT1G71100	AT1G79550	AT2G01140	AT2G01290	AT2G21170	AT2G21330	AT2G36460	AT2G45290	AT3G01850	AT3G04790	AT3G12780	AT3G26650	AT3G52930	AT3G54050	AT3G55440	AT3G55800	AT3G60750	AT3G62410	AT4G26520	AT4G26530	AT4G38970	AT5G03690	AT5G61410	AT5G64380
camalexin biosynthesis	path64	AT2G22330	AT3G26830	AT4G39950
cardiolipin biosynthesis	path65	AT2G39290	AT3G55030	AT4G04870
CDP-diacylglycerol biosynthesis I	path66	AT1G01610	AT1G02390	AT1G06520	AT1G12640	AT1G32200	AT1G51260	AT1G62430	AT1G63050	AT1G75020	AT2G38110	AT2G45150	AT3G11430	AT3G18850	AT3G57650	AT3G60620	AT4G00400	AT4G01950	AT4G22340	AT4G24160	AT4G26770	AT4G30580	AT5G60620
CDP-diacylglycerol biosynthesis II	path67	AT1G01610	AT1G02390	AT1G06520	AT1G12640	AT1G32200	AT1G51260	AT1G62430	AT1G63050	AT1G75020	AT2G38110	AT2G45150	AT3G11430	AT3G18850	AT3G57650	AT3G60620	AT4G00400	AT4G01950	AT4G22340	AT4G24160	AT4G26770	AT4G30580	AT5G60620
cellulose biosynthesis	path68	AT1G02800	AT1G19940	AT1G22880	AT1G23210	AT1G32180	AT1G48930	AT1G55850	AT1G64390	AT1G65610	AT1G70710	AT1G71380	AT1G75680	AT2G21770	AT2G25540	AT2G32540	AT2G32610	AT2G32620	AT2G32990	AT2G33100	AT2G44540	AT2G44560	AT2G44570	AT3G03050	AT3G43860	AT3G57240	AT3G57260	AT4G02290	AT4G09740	AT4G11050	AT4G15290	AT4G15320	AT4G18780	AT4G23990	AT4G24000	AT4G24010	AT4G24260	AT4G32410	AT4G38190	AT4G39000	AT4G39010	AT4G39350	AT5G05170	AT5G09870	AT5G16910	AT5G17420	AT5G44030	AT5G49720	AT5G64740
chlorophyll cycle	path69	AT1G44446	AT3G51820	AT4G13250	AT5G04900
chlorophyll <i>a</i> biosynthesis I	path70	AT3G51820
chlorophyll <i>a</i> biosynthesis II	path71	AT1G74470	AT3G51820
chlorophyll <i>a</i> degradation	path72	AT1G19670	AT3G44880	AT4G37000	AT5G43860
chlorophyllide <i>a</i> biosynthesis	path73	AT1G03475	AT1G03630	AT1G08520	AT2G40490	AT3G14930	AT3G56940	AT4G01690	AT4G03205	AT4G18480	AT4G25080	AT4G27440	AT5G13630	AT5G14220	AT5G18660	AT5G45930	AT5G54190
cholesterol biosynthesis	path74	AT1G07420	AT1G11680	AT1G47290	AT1G58440	AT2G22830	AT2G26260	AT2G29390	AT2G33630	AT2G43420	AT3G45130	AT3G52940	AT4G12110	AT4G22753	AT4G22756	AT4G34640	AT4G34650	AT4G37760	AT5G24140	AT5G24150	AT5G24160
choline biosynthesis I	path75	AT1G43710	AT1G48600	AT1G73600	AT1G74320	AT2G26830	AT3G18000
choline biosynthesis III	path76	AT1G13560	AT1G52570	AT1G55180	AT2G32260	AT2G42010	AT3G05630	AT3G15730	AT3G16785	AT3G25585	AT4G00240	AT4G11830	AT4G11840	AT4G11850	AT4G15130	AT4G35790	AT5G25370
chorismate biosynthesis	path77	AT1G22410	AT1G48850	AT1G48860	AT2G21940	AT3G06350	AT4G33510	AT4G39540	AT4G39980	AT5G66120
citrulline-nitric oxide cycle	path78	AT5G10920
citrulline biosynthesis	path79	AT1G75330	AT3G30775	AT3G55610	AT4G08870	AT5G38710	AT5G46180	AT5G60540
citrulline degradation	path80	AT1G75330
CMP-KDO biosynthesis I (from D-ribulose 5-phosphate)	path81	AT1G16340	AT1G53000	AT1G79500
CMP-KDO biosynthesis II (from D-arabinose 5-phosphate)	path82	AT1G16340	AT1G53000	AT1G79500
coenzyme A biosynthesis	path83	AT1G60440	AT2G18250	AT2G27490	AT3G18030	AT4G32180	AT5G02080
coniferin metabolism	path84	AT2G18570	AT3G50740	AT4G36770	AT5G26310	AT5G66690
cuticular wax biosynthesis	path85	AT1G02190	AT1G02205	AT1G57750	AT2G37700	AT3G11980	AT3G44540	AT3G44550	AT3G44560	AT3G56700	AT4G33790	AT5G22420	AT5G22500	AT5G37300	AT5G57800
cutin biosynthesis	path86	AT1G72970	AT2G27690	AT2G45970
cyanate degradation	path87	AT1G19580	AT1G23730	AT1G47260	AT1G58180	AT1G70410	AT3G01500	AT3G52720	AT4G33580	AT5G14740	AT5G56330	AT5G66510
cyanide degradation	path88	AT3G61440
cysteine biosynthesis	path89	AT1G55880	AT1G55920	AT2G17640	AT2G43750	AT3G03630	AT3G04940	AT3G13110	AT3G22460	AT3G59760	AT4G14880	AT5G28020	AT5G28030	AT5G56760
cytokinins-<i>O</i>-glucoside biosynthesis	path90	AT1G10400	AT1G22340	AT1G22360	AT1G22370	AT1G22380	AT1G22400	AT1G78270	AT2G28080	AT2G30140	AT2G36750	AT2G36760	AT2G36770	AT2G36790	AT2G36970	AT3G22250	AT3G46660	AT3G53150	AT3G53160	AT5G05860	AT5G05870	AT5G12890	AT5G37950	AT5G65550
cytokinins 7-<i>N</i>-glucoside biosynthesis	path91	AT2G36750	AT5G05870	AT5G58600
cytokinins 9-<i>N</i>-glucoside biosynthesis	path92	AT2G36750	AT5G05870	AT5G58600
cytokinins degradation	path93	AT1G75450	AT2G19500	AT2G41510	AT3G63440	AT4G29740	AT5G56970
de novo biosynthesis of pyrimidine deoxyribonucleotides	path94	AT1G17410	AT2G16370	AT2G21550	AT2G21790	AT3G23580	AT3G46940	AT4G09320	AT4G11010	AT4G23900	AT5G59440	AT5G63310
de novo biosynthesis of pyrimidine ribonucleotides	path95	AT1G17410	AT1G30820	AT2G34890	AT3G12670	AT3G20330	AT3G27740	AT3G60180	AT4G02120	AT4G09320	AT4G11010	AT4G20320	AT4G22930	AT4G23900	AT4G25280	AT5G23300	AT5G63310
&delta;-carotene biosynthesis	path96	AT5G57030
dolichyl-diphosphooligosaccharide biosynthesis	path97	AT1G16570	AT1G20575	AT2G41490	AT5G14850
dTDP-L-rhamnose biosynthesis	path98	AT1G63000
epoxysqualene biosynthesis	path99	AT1G58440	AT2G22830	AT4G34640	AT4G34650	AT4G37760	AT5G24140	AT5G24150	AT5G24160
ethanol degradation	path100	AT1G22430	AT1G22440	AT1G32780	AT1G64710	AT1G77120	AT4G22110	AT5G24760	AT5G42250
ethylene biosynthesis from methionine	path101	AT1G01480	AT1G02500	AT2G22810	AT2G36880	AT3G17390	AT3G49700	AT4G01850	AT4G08040	AT4G11280	AT4G26200	AT4G37770	AT5G28360	AT5G65800
farnesene biosynthesis	path102	AT3G31415	AT5G44630
fatty acid &beta;-oxidation I (saturated)	path103	AT1G04710	AT1G06290	AT1G06310	AT1G49430	AT1G64400	AT1G77590	AT2G04350	AT2G33150	AT2G35690	AT2G47240	AT3G05970	AT3G06860	AT3G15290	AT3G51840	AT4G11030	AT4G16210	AT4G16760	AT4G16800	AT4G23850	AT4G29010	AT5G10480	AT5G27600	AT5G48880	AT5G65110
fatty acid &beta;-oxidation II (unsaturated, even number)	path104	AT1G04710	AT1G65520	AT1G76150	AT2G33150	AT3G06860	AT3G15290	AT4G14430	AT4G14440	AT4G16210	AT4G16800	AT4G29010	AT5G10480	AT5G43280	AT5G48880
fatty acid &beta;-oxidation III (unsaturated, odd number)	path105	AT1G65520	AT4G14430	AT4G14440
fatty acid biosynthesis - initial steps	path106	AT1G36180	AT1G62640	AT2G30200	AT2G38040	AT5G16390	AT5G35360
fatty acid elongation -- saturated	path107	AT1G24360	AT1G74960	AT2G04540	AT2G05990	AT2G22230	AT5G46290
Fe(III)-reduction and Fe(II) transport	path108	AT1G23020	AT1G26100	AT4G19680	AT4G19690	AT4G25570	AT5G38630	AT5G50160
ferulate and sinapate biosynthesis	path109	AT3G24503	AT4G36220
flavonoid biosynthesis	path110	AT1G05010	AT1G12010	AT1G17010	AT1G17020	AT1G49390	AT1G51680	AT1G55320	AT1G62380	AT1G62940	AT1G65060	AT1G78550	AT2G06960	AT2G19590	AT2G36690	AT2G38240	AT3G11180	AT3G19000	AT3G19010	AT3G21230	AT3G21240	AT3G21420	AT3G51240	AT3G55120	AT3G55970	AT3G60290	AT4G10490	AT4G10500	AT4G16330	AT4G19010	AT4G22870	AT4G25300	AT4G34850	AT5G05600	AT5G07480	AT5G13930	AT5G20400	AT5G20550	AT5G23050	AT5G24530	AT5G38120	AT5G54000	AT5G66220
flavonol biosynthesis	path111	AT1G35190	AT2G45560	AT3G46480	AT3G46490	AT3G49620	AT3G49630	AT3G50210	AT3G61880	AT4G16770	AT5G07990	AT5G08640	AT5G54160	AT5G63580	AT5G63590	AT5G63600
folate polyglutamylation I	path112	AT1G22020	AT1G36370	AT1G50480	AT2G38660	AT3G10160	AT3G12290	AT3G55630	AT4G00600	AT4G13890	AT4G32520	AT4G37930	AT5G05980	AT5G26780
folate polyglutamylation II	path113	AT1G78660	AT1G78680	AT3G10160	AT3G55630	AT5G05980
folate transformations	path114	AT1G22020	AT1G36370	AT1G50480	AT2G35120	AT2G35370	AT2G38660	AT2G44160	AT3G12290	AT4G00600	AT4G13890	AT4G32520	AT4G37930	AT5G13050	AT5G20980	AT5G26780
formaldehyde oxidation (glutathione-dependent)	path115	AT2G41530	AT5G43940
formylTHF biosynthesis II	path116	AT1G22020	AT1G36370	AT1G50480	AT2G16370	AT2G21550	AT2G35120	AT2G35370	AT2G38660	AT2G44160	AT3G10160	AT3G12290	AT3G55630	AT4G00600	AT4G13890	AT4G32520	AT4G37930	AT5G05980	AT5G13050	AT5G20980	AT5G26780	AT5G41480
free phenylpropanoid acid biosynthesis	path117	AT2G40890	AT4G36220	AT5G54160
galactose degradation I	path118	AT1G12780	AT1G22430	AT1G22440	AT1G26570	AT1G32780	AT1G63180	AT1G64440	AT1G64710	AT1G73370	AT1G77120	AT3G03250	AT3G06580	AT3G10700	AT3G29360	AT3G43190	AT4G02280	AT4G10960	AT4G22110	AT4G23920	AT5G15490	AT5G17310	AT5G18200	AT5G20830	AT5G24760	AT5G37180	AT5G39320	AT5G42250	AT5G49190	AT5G52560
galactose degradation II	path119	AT1G12780	AT1G63180	AT1G64440	AT3G03250	AT3G06580	AT3G10700	AT4G10960	AT4G23920	AT5G17310	AT5G52560
galactosylcyclitol biosynthesis	path120	AT4G01970	AT5G08380
&gamma;-glutamyl cycle (plant pathway)	path121	AT4G23100	AT5G27380	AT5G37830
&gamma;-glutamyl cycle (via &gamma;-glutamyl-amino acid)	path122	AT1G69820	AT4G23100	AT4G29210	AT4G39640	AT4G39650	AT5G27380	AT5G37830
GA<sub>12</sub> biosynthesis	path123	AT1G05160	AT2G32440	AT5G25900	AT5G36140
GDP-D-mannose biosynthesis	path124	AT1G67070	AT1G70820	AT2G39770	AT2G45790	AT3G02570	AT3G55590	AT4G30570	AT5G17530
GDP-glucose biosynthesis	path125	AT1G23190	AT1G47840	AT1G50460	AT1G70730	AT2G19860	AT3G20040	AT4G26850	AT4G29130	AT4G37840	AT5G18070	AT5G51820
GDP-L-fucose biosynthesis I (from GDP-D-mannose)	path126	AT1G17890	AT1G73250	AT3G51160	AT5G66280
GDP-L-galactose biosynthesis	path127	AT5G28840
geranyldiphosphate biosynthesis	path128	AT2G34630	AT4G17190	AT5G47770
geranylgeranyldiphosphate biosynthesis	path129	AT1G49530	AT1G78510	AT2G18620	AT2G18640	AT2G23800	AT3G14530	AT3G20160	AT3G29430	AT3G32040	AT3G59380	AT4G36810	AT5G40280
gibberellin biosynthesis I (non C-3, non C-13 hydroxylation)	path130	AT1G15550	AT1G44090	AT1G60980	AT1G80330	AT1G80340	AT2G44800	AT4G21690	AT4G25420	AT5G07200	AT5G51310	AT5G51810
gibberellin biosynthesis II (early C-3 hydroxylation)	path131	AT1G15550	AT1G60980	AT1G80330	AT1G80340	AT2G44800	AT4G21690	AT4G25420	AT5G07200	AT5G51310	AT5G51810
gibberellin biosynthesis III (early C-13 hydroxylation)	path132	AT1G15550	AT1G60980	AT1G80330	AT1G80340	AT2G44800	AT4G21690	AT4G25420	AT5G07200	AT5G51310	AT5G51810
gibberellin inactivation	path133	AT1G02400	AT1G14120	AT1G14130	AT1G28030	AT1G30040	AT1G47990	AT1G50960	AT1G78440	AT2G34555	AT3G46500	AT4G03050	AT4G03070	AT4G21200	AT5G58660
gluconeogenesis	path134	AT1G09780	AT1G13440	AT1G18270	AT1G22170	AT1G32060	AT1G43670	AT1G56190	AT1G74030	AT1G79530	AT1G79550	AT2G01140	AT2G21330	AT2G29560	AT2G36460	AT2G36530	AT3G04120	AT3G08590	AT3G12780	AT3G26650	AT3G52930	AT3G54050	AT3G62410	AT4G24620	AT4G26520	AT4G26530	AT4G37870	AT4G38970	AT5G03690	AT5G42740	AT5G64380
glucosinolate biosynthesis from dihomomethionine	path135	AT1G16410	AT1G18590	AT1G24100	AT1G62540	AT1G62560	AT1G62570	AT1G65860	AT1G74090	AT1G74100	AT2G20610	AT2G25450	AT4G03060	AT4G13770
glucosinolate biosynthesis from hexahomomethionine	path136	AT1G12140	AT1G16410	AT1G18590	AT1G24100	AT1G62540	AT1G62560	AT1G62570	AT1G65860	AT1G74090	AT1G74100	AT2G20610	AT4G13770
glucosinolate biosynthesis from homomethionine	path137	AT1G04580	AT1G16410	AT1G18590	AT1G24100	AT1G62540	AT1G62560	AT1G65860	AT1G65880	AT1G74090	AT1G74100	AT2G20610	AT2G27150	AT3G19710	AT3G43600	AT4G03050	AT4G03060	AT4G13770
glucosinolate biosynthesis from pentahomomethionine	path138	AT1G16410	AT1G18590	AT1G24100	AT1G62540	AT1G62560	AT1G65860	AT1G74090	AT1G74100	AT2G20610	AT4G13770
glucosinolate biosynthesis from phenylalanine	path139	AT1G18590	AT1G24100	AT1G74090	AT1G74100	AT2G20610	AT4G13770	AT4G31500	AT5G05260
glucosinolate biosynthesis from tetrahomomethionine	path140	AT1G16410	AT1G18590	AT1G24100	AT1G62560	AT1G65860	AT1G74090	AT1G74100	AT2G20610	AT4G13770
glucosinolate biosynthesis from trihomomethionine	path141	AT1G16410	AT1G18590	AT1G24100	AT1G62540	AT1G62560	AT1G65860	AT1G74090	AT1G74100	AT2G20610	AT4G13770
glucosinolate biosynthesis from tryptophan	path142	AT1G18590	AT1G24100	AT1G74090	AT1G74100	AT2G20610	AT2G22330	AT4G31500	AT4G39950	AT5G57220
glutamate biosynthesis I	path143	AT5G04140
glutamate biosynthesis II	path144	AT2G41220	AT5G04140	AT5G53460
glutamate degradation I	path145	AT5G07440	AT5G18170
glutamate degradation II	path146	AT1G65960	AT1G79440	AT3G17720	AT3G22200	AT5G17330
glutamine biosynthesis	path147	AT1G48470	AT1G66200	AT3G17820	AT5G16570	AT5G35630	AT5G37600
glutathione biosynthesis	path148	AT4G23100	AT5G27380
glutathione degradation	path149	AT4G29210	AT4G39640	AT4G39650
glutathione redox reactions	path150	AT2G25080	AT2G30860	AT2G30870	AT2G31570	AT2G43350	AT3G03190	AT3G24170	AT3G54660	AT4G11600	AT4G31870	AT5G17220
glycerol degradation	path151	AT1G80460	AT3G10370
glycine betaine biosynthesis III (plants)	path152	AT1G74920	AT3G48170
glycine biosynthesis	path153	AT1G08630	AT1G22020	AT1G23310	AT1G36370	AT1G70580	AT2G13360	AT3G04520	AT4G13890	AT4G32520	AT4G37930	AT5G26780
glycine cleavage complex	path154	AT1G11860	AT2G26080	AT2G35120	AT2G35370	AT4G33010
glycolate and glyoxylate degradation	path155	AT5G03860	AT5G06580
glycolipid biosynthesis	path156	AT2G11810	AT3G11670	AT4G00550	AT4G31780	AT5G20410
glycolipid desaturation	path157	AT1G06080	AT1G06100	AT1G06120	AT1G06350	AT2G29980	AT2G31360	AT3G11170	AT3G12120	AT3G15850	AT3G15870	AT4G30950
glycolysis I (plant cytosol)	path158	AT1G09780	AT1G12000	AT1G13440	AT1G18270	AT1G20950	AT1G22170	AT1G32060	AT1G32440	AT1G56190	AT1G74030	AT1G76550	AT1G79530	AT1G79550	AT2G21170	AT2G22480	AT2G24270	AT2G29560	AT2G36460	AT2G36530	AT2G36580	AT3G04050	AT3G04120	AT3G08590	AT3G12780	AT3G22960	AT3G25960	AT3G26650	AT3G52930	AT3G55440	AT3G55650	AT3G62410	AT4G04040	AT4G26270	AT4G26390	AT4G26520	AT4G26530	AT4G29220	AT4G32840	AT5G03690	AT5G08570	AT5G47810	AT5G52920	AT5G56350	AT5G56630	AT5G61580	AT5G63680
glycolysis II (plant plastids)	path159	AT1G09780	AT1G13440	AT1G18270	AT1G22170	AT1G32060	AT1G32440	AT1G43670	AT1G56190	AT1G74030	AT1G79530	AT1G79550	AT2G01140	AT2G21170	AT2G21330	AT2G22480	AT2G29560	AT2G36530	AT2G36580	AT3G04050	AT3G04120	AT3G08590	AT3G12780	AT3G22960	AT3G25960	AT3G26650	AT3G54050	AT3G55440	AT3G55650	AT3G62410	AT4G24620	AT4G26270	AT4G26390	AT4G26520	AT4G26530	AT4G29220	AT4G32840	AT4G38970	AT5G03690	AT5G08570	AT5G42740	AT5G47810	AT5G52920	AT5G56350	AT5G56630	AT5G61580	AT5G63680	AT5G64380
glyoxylate cycle	path160	AT1G04410	AT1G21440	AT1G53240	AT2G05710	AT2G22780	AT2G42790	AT2G43180	AT2G44350	AT3G15020	AT3G21720	AT3G47520	AT3G58740	AT3G58750	AT3G60100	AT4G13430	AT4G26970	AT4G35830	AT5G03860	AT5G09660	AT5G43330	AT5G56720
heme biosynthesis from uroporphyrinogen	path161	AT1G03475	AT2G30390	AT2G40490	AT3G14930	AT4G01690	AT4G03205	AT5G14220	AT5G26030
histidine biosynthesis	path162	AT1G09795	AT1G31860	AT1G58080	AT1G71920	AT2G36230	AT4G14910	AT4G26900	AT5G63890
homocysteine and cysteine interconversion	path163	AT3G57050	AT4G23590	AT4G23600	AT4G28410
homogalacturonan biosynthesis	path164	AT1G06780	AT1G18580	AT2G20810	AT2G38650	AT2G46480	AT3G01040	AT3G02350	AT3G25140	AT3G58790	AT3G61130	AT4G38270	AT5G15470	AT5G47780	AT5G54690
homogalacturonan degradation	path165	AT1G02790	AT1G02810	AT1G05310	AT1G05650	AT1G11370	AT1G11580	AT1G11590	AT1G23200	AT1G44980	AT1G53830	AT1G53840	AT1G56710	AT1G65570	AT1G70500	AT1G80170	AT2G19150	AT2G21610	AT2G26440	AT2G26450	AT2G36700	AT2G36710	AT2G41850	AT2G43050	AT2G43860	AT2G43880	AT2G45220	AT2G47040	AT2G47280	AT2G47550	AT3G05610	AT3G05620	AT3G06830	AT3G10710	AT3G10720	AT3G14300	AT3G14310	AT3G15720	AT3G17060	AT3G24130	AT3G27980	AT3G29090	AT3G43270	AT3G47400	AT3G49220	AT3G57510	AT3G59010	AT3G60730	AT3G62170
homomethionine biosynthesis	path166	AT3G19710	AT5G23010	AT5G23020
homoserine biosynthesis	path167	AT1G14810	AT1G31230	AT3G02020	AT4G19710	AT5G13280	AT5G21060
hydroxycinnamic acid tyramine amides biosynthesis	path168	AT2G20340	AT4G28680
hydroxyjasmonate sulfate biosynthesis	path169	AT5G07010
hypusine biosynthesis	path170	AT3G58180
IAA biosynthesis I	path171	AT1G70560	AT2G22330	AT2G30770	AT3G44300	AT3G44320	AT4G08790	AT4G32540	AT4G39950	AT5G20960
IAA biosynthesis II	path172	AT1G44350	AT1G51780	AT3G02875	AT5G54140	AT5G56650
IAA biosynthesis VII	path173	AT3G06810
IAA degradation IV	path174	AT1G28130	AT1G59500	AT2G23170	AT4G27260	AT5G54510
<i>cis</i>-vaccenate biosynthesis	path175	AT1G24360
<i>cis</i>-zeatin biosynthesis	path176	AT2G27760
<i>de novo</i> biosynthesis of purine nucleotides	path177	AT1G09830	AT1G16350	AT1G31220	AT1G63660	AT1G66520	AT1G74260	AT1G79470	AT2G16570	AT2G35040	AT2G37690	AT3G21110	AT3G55010	AT3G57610	AT4G17360	AT4G18440	AT4G34740	AT4G38880	AT5G47435
<i>de novo</i> biosynthesis of uridine-5'-monophosphate	path178	AT3G20330	AT3G27740	AT4G22930	AT5G23300
<i>ent</i>-kaurene biosynthesis	path179	AT1G44090	AT1G79460	AT4G02780
<i>myo</i>-inositol biosynthesis	path180	AT1G31190	AT2G22240	AT3G02870	AT4G39120	AT4G39800	AT5G10170
indole-3-acetyl-amino acid biosynthesis	path181	AT1G28130	AT1G59500	AT2G23170	AT4G27260	AT5G54510
indole glucosinolate breakdown (active in intact plant cell)	path182	AT2G44490	AT5G57220
inositol oxidation pathway	path183	AT1G14520	AT2G19800	AT4G26260	AT5G52560
isoleucine biosynthesis	path184	AT1G10060	AT1G10070	AT1G50090	AT3G10050	AT3G48560	AT3G49680	AT5G65780
isoleucine degradation	path185	AT1G10060	AT1G10070	AT1G50090	AT3G06850	AT3G06860	AT3G13450	AT3G17240	AT3G49680	AT4G16210	AT4G16800	AT4G29010	AT5G09300	AT5G10480	AT5G47720	AT5G48230	AT5G65780
<i>trans</i>-lycopene biosynthesis	path186	AT3G04870	AT4G14210	AT5G17230
<i>trans</i>-zeatin biosynthesis	path187	AT1G25410	AT1G67110	AT1G68460	AT3G19160	AT3G23630	AT3G63110	AT4G24650	AT5G19040	AT5G20040	AT5G38450
jasmonic acid biosynthesis	path188	AT1G13280	AT1G17420	AT1G20510	AT1G55020	AT1G67560	AT1G72520	AT1G73680	AT2G06050	AT2G33150	AT3G01420	AT3G22400	AT3G25760	AT3G25780	AT3G45140	AT4G16760	AT4G29010	AT5G42650
jasmonoyl-amino acid conjugates biosynthesis I	path189	AT2G46370
kaempferol glucoside biosynthesis (Arabidopsis)	path190	AT1G06000	AT1G30530	AT2G36790	AT4G01070	AT4G34135	AT4G34138	AT5G17050
leucine biosynthesis	path191	AT1G10060	AT1G10070	AT1G18500	AT1G31180	AT1G50090	AT1G70560	AT1G74040	AT1G80560	AT3G49680	AT5G23010	AT5G23020	AT5G65780
leucine degradation	path192	AT1G03090	AT1G10060	AT1G10070	AT1G50090	AT1G70560	AT2G26800	AT3G06850	AT3G13450	AT3G17240	AT3G45300	AT3G49680	AT4G34030	AT5G09300	AT5G65780
leucodelphinidin biosynthesis	path193	AT1G05010	AT1G12010	AT1G17010	AT1G17020	AT1G49390	AT1G62380	AT1G78550	AT2G06960	AT2G19590	AT2G36690	AT2G38240	AT2G45560	AT3G11180	AT3G19000	AT3G19010	AT3G21420	AT3G51240	AT3G55970	AT3G60290	AT3G61880	AT4G10490	AT4G10500	AT4G16330	AT4G22870	AT4G25300	AT4G27250	AT5G05600	AT5G07480	AT5G07990	AT5G20400	AT5G20550	AT5G24530	AT5G42800	AT5G54000
leucopelargonidin and leucocyanidin biosynthesis	path194	AT1G05010	AT1G12010	AT1G17010	AT1G17020	AT1G49390	AT1G62380	AT1G78550	AT2G06960	AT2G19590	AT2G36690	AT2G38240	AT2G45560	AT3G11180	AT3G19000	AT3G19010	AT3G21420	AT3G51240	AT3G55970	AT3G60290	AT3G61880	AT4G10490	AT4G10500	AT4G16330	AT4G22870	AT4G25300	AT4G27250	AT5G05600	AT5G07480	AT5G07990	AT5G20400	AT5G20550	AT5G24530	AT5G42800	AT5G54000
linalool biosynthesis	path195	AT1G61680	AT2G18620	AT2G18640	AT2G23800	AT4G17190	AT4G36810	AT5G47770
linoleate biosynthesis	path196	AT1G49430	AT1G64400	AT1G77590	AT2G04350	AT2G47240	AT3G05970	AT3G12120	AT4G11030	AT4G23850	AT4G30950	AT5G27600
lipid-dependent phytate biosynthesis I (via Ins(1,4,5)P<sub>3</sub>)	path197	AT5G07370	AT5G42810	AT5G61760
lipid-dependent phytate biosynthesis II (via Ins(1,3,4)P<sub>3</sub>)	path198	AT4G33770	AT5G07370	AT5G16760	AT5G42810	AT5G61760
lipid-independent phytate biosynthesis	path199	AT2G22240	AT4G39800	AT5G10170	AT5G42810	AT5G58730
lipoate biosynthesis and incorporation	path200	AT2G20860	AT4G14070	AT5G08415
lupeol biosynthesis	path201	AT1G66960	AT1G78500	AT1G78950	AT1G78960	AT1G78970	AT2G07050	AT3G45130	AT4G15340	AT4G15370	AT5G36150	AT5G42600	AT5G48010
lutein biosynthesis	path202	AT1G31800	AT3G53130	AT4G25700	AT5G52570
luteolin biosynthesis	path203	AT2G45560	AT3G61880	AT5G07990
lysine biosynthesis VI	path204	AT1G14810	AT1G31230	AT2G44040	AT2G45440	AT3G02020	AT3G14390	AT3G53580	AT3G60880	AT4G19710	AT4G33680	AT5G13280	AT5G21060
lysine degradation I	path205	AT3G02470
lysine degradation II	path206	AT1G54100	AT3G06860	AT3G15290	AT4G29010	AT4G33150	AT5G47720	AT5G48230
mannitol degradation	path207	AT1G67070	AT3G02570	AT4G37980	AT4G37990
mannose degradation	path208	AT1G67070	AT3G02570
marneral biosynthesis	path209	AT5G42600
melibiose degradation	path210	AT3G26380	AT3G56310	AT5G08370
methionine biosynthesis	path211	AT2G17265	AT3G03780	AT3G22740	AT3G25900	AT3G57050	AT3G63250	AT4G23590	AT4G23600	AT4G28410	AT5G20980
methionine degradation	path212	AT1G64660
methionine salvage pathway	path213	AT1G01480	AT1G02500	AT1G49820	AT2G22810	AT2G36880	AT3G17390	AT3G49700	AT4G01850	AT4G08040	AT4G11280	AT4G26200	AT4G34840	AT4G37770	AT4G38800	AT5G28360	AT5G65800
methyl indole-3-acetate interconversion	path214	AT2G23560	AT2G23610	AT2G23620	AT3G10870	AT4G16690	AT4G37150	AT5G55250	AT5G58310
methylerythritol phosphate pathway	path215	AT1G63970	AT1G67090	AT1G79690	AT2G02500	AT3G21500	AT4G15560	AT4G34350	AT5G11380	AT5G60600	AT5G62790
methylglyoxal degradation	path216	AT1G06130	AT1G08110	AT1G11840	AT1G53580	AT1G67280	AT2G31350	AT2G43430	AT2G45440	AT3G10850	AT3G60880	AT5G06580
methylquercetin biosynthesis	path217	AT1G33030	AT5G54160
mevalonate pathway	path218	AT1G76490	AT1G79690	AT2G38700	AT3G02780	AT3G54250	AT4G11820	AT5G16440	AT5G27450	AT5G47720	AT5G48230
molybdenum cofactor biosynthesis	path219	AT1G01290	AT1G16540	AT2G31955	AT2G43760	AT4G10100	AT5G20990
monolignol glucosides biosynthesis	path220	AT2G18570	AT3G50740	AT4G36770	AT5G26310	AT5G66690
monoterpene biosynthesis	path221	AT2G24210	AT3G25810	AT3G25820	AT3G25830	AT4G16730	AT4G16740
NAD biosynthesis (from aspartate)	path222	AT1G55090	AT2G01350	AT5G14760	AT5G50210	AT5G55810
NAD/NADH phosphorylation and dephosphorylation	path223	AT1G21640	AT1G47260	AT1G49140	AT1G79010	AT2G02050	AT2G20360	AT2G27730	AT2G31490	AT2G33220	AT2G42310	AT2G47690	AT3G03100	AT3G08610	AT3G12260	AT3G21070	AT3G48680	AT3G57785	AT4G02580	AT4G16450	AT4G20150	AT5G08530	AT5G11770	AT5G37510	AT5G52840	AT5G63510	AT5G66510	AT5G67590
nicotianamine biosynthesis	path224	AT1G09240	AT1G56430	AT5G04950	AT5G56080
nitrate assimilation pathway	path225	AT1G37130	AT1G48470	AT1G66200	AT1G77760	AT2G15620	AT3G17820	AT5G16570	AT5G35630	AT5G37600
non-oxidative branch of the pentose phosphate pathway	path226	AT1G63290	AT1G71100	AT2G01290	AT2G45290	AT3G01850	AT3G04790	AT3G60750	AT5G61410
nonaprenyl diphosphate biosynthesis	path227	AT1G17050	AT1G49530	AT1G78510	AT2G18620	AT2G18640	AT2G23800	AT3G14530	AT3G20160	AT3G29430	AT3G32040	AT3G59380	AT4G36810	AT5G40280
oleate biosynthesis	path228	AT1G43800	AT2G43710	AT3G02610	AT3G02630	AT3G25110	AT5G16230	AT5G16240
ornithine biosynthesis	path229	AT1G80600	AT2G19940	AT2G22910	AT3G57560	AT4G37670
oxidative branch of the pentose phosphate pathway	path230	AT1G13700	AT1G24280	AT1G64190	AT3G02360	AT3G27300	AT5G13110	AT5G24410	AT5G24420	AT5G35790	AT5G40760	AT5G41670
oxidative ethanol degradation I	path231	AT1G22430	AT1G22440	AT1G32780	AT1G55320	AT1G64710	AT1G77120	AT3G16910	AT3G48000	AT4G22110	AT5G23050	AT5G24760	AT5G36880	AT5G42250
oxidative ethanol degradation III	path232	AT1G20620	AT1G20630	AT1G55320	AT3G16910	AT3G48000	AT4G35090	AT5G23050	AT5G36880
palmitate biosynthesis	path233	AT1G24360	AT1G74960	AT2G04540	AT2G22230	AT5G46290
pantothenate biosynthesis	path234	AT1G10060	AT1G10070	AT1G50090	AT2G46110	AT3G49680	AT3G61530	AT5G48840	AT5G65780
pelargonidin conjugates biosynthesis	path235	AT4G14090
phaseic acid biosynthesis	path236	AT3G19270	AT4G19230	AT5G45340
phenylalanine biosynthesis	path237	AT1G08250	AT1G11790	AT1G69370	AT2G27820	AT3G07630	AT3G29200	AT3G44720	AT5G10870	AT5G22630
phenylalanine degradation III	path238	AT1G51410	AT1G62960	AT1G70560	AT5G19440	AT5G51690	AT5G53970
phenylethanol biosynthesis	path239	AT1G43710	AT1G51410	AT5G19440
phenylpropanoid biosynthesis	path240	AT1G09480	AT1G09500	AT1G09510	AT1G15950	AT1G24735	AT1G51410	AT1G51680	AT1G55320	AT1G62940	AT1G65060	AT1G66800	AT1G67980	AT1G67990	AT1G72680	AT1G76470	AT1G80820	AT2G21890	AT2G23910	AT2G40890	AT3G19450	AT3G21230	AT3G21240	AT3G48720	AT3G62000	AT4G19010	AT4G26220	AT4G30470	AT4G34050	AT4G34230	AT4G36220	AT4G37970	AT4G39330	AT5G14700	AT5G19440	AT5G23050	AT5G38120	AT5G41040	AT5G48930	AT5G63560
phenylpropanoid biosynthesis, initial reactions	path241	AT2G30490	AT2G37040	AT3G10340	AT3G53260	AT5G04230
phosphatidylcholine biosynthesis I	path242	AT1G13560	AT1G71697	AT2G32260	AT3G25585	AT4G09760	AT4G15130
phosphatidylcholine biosynthesis II	path243	AT1G13560	AT1G48600	AT1G73600	AT2G32260	AT3G18000	AT3G25585	AT4G15130
phosphatidylcholine biosynthesis III	path244	AT1G48600	AT1G73600	AT1G80860	AT3G18000
phosphatidylcholine biosynthesis IV	path245	AT1G48600	AT1G73600	AT1G80860	AT3G18000
phosphatidylethanolamine biosynthesis I	path246	AT1G15110	AT4G16700	AT4G25970	AT5G57190
phosphatidylethanolamine biosynthesis II	path247	AT1G13560	AT1G74320	AT2G26830	AT2G38670	AT3G25585
phosphatidylglycerol biosynthesis I (plastid)	path248	AT1G01610	AT1G02390	AT1G06520	AT1G12640	AT1G32200	AT1G51260	AT1G62430	AT1G63050	AT1G75020	AT2G38110	AT2G39290	AT2G45150	AT3G11430	AT3G18850	AT3G55030	AT3G57650	AT3G60620	AT4G00400	AT4G01950	AT4G22340	AT4G24160	AT4G26770	AT4G30580	AT5G60620
phosphatidylglycerol biosynthesis II	path249	AT1G01610	AT1G02390	AT1G06520	AT1G12640	AT1G32200	AT1G51260	AT1G62430	AT1G63050	AT1G75020	AT2G38110	AT2G39290	AT2G45150	AT3G11430	AT3G18850	AT3G55030	AT3G57650	AT3G60620	AT4G00400	AT4G01950	AT4G22340	AT4G24160	AT4G26770	AT4G30580	AT5G60620
phospholipases	path250	AT1G05800	AT1G07230	AT1G52570	AT1G55180	AT2G06925	AT2G26870	AT2G42010	AT2G44810	AT3G03310	AT3G03520	AT3G03540	AT3G05630	AT3G08510	AT3G15730	AT3G16785	AT3G47220	AT3G48610	AT3G55940	AT4G00240	AT4G11830	AT4G11840	AT4G11850	AT4G16820	AT4G19860	AT4G35790	AT4G37070	AT4G38530	AT5G25370	AT5G58670	AT5G58690	AT5G58700
phospholipid biosynthesis	path251	AT1G01610	AT1G02390	AT1G06520	AT1G12640	AT1G13560	AT1G15110	AT1G32200	AT1G48600	AT1G49430	AT1G51260	AT1G62430	AT1G63050	AT1G64400	AT1G68000	AT1G73600	AT1G74320	AT1G75020	AT1G80860	AT2G26830	AT2G32260	AT2G38110	AT2G38670	AT2G39290	AT2G45150	AT2G47240	AT3G11430	AT3G18000	AT3G18850	AT3G25585	AT3G55030	AT3G57650	AT3G60620	AT4G00400	AT4G01950	AT4G11030	AT4G15130	AT4G16700	AT4G22340	AT4G23850	AT4G24160	AT4G25970	AT4G26770	AT4G30580	AT4G38570	AT5G57190	AT5G60620
phospholipid desaturation	path252	AT2G29980	AT3G11170	AT3G12120	AT4G30950
photorespiration	path253	AT1G22020	AT1G23310	AT1G36370	AT1G67090	AT1G68010	AT1G70580	AT1G80380	AT2G13360	AT2G35120	AT2G35370	AT3G14150	AT3G14415	AT4G13890	AT4G18360	AT4G32520	AT4G37930	AT5G06580	AT5G26780	AT5G36700	AT5G47760
photosynthesis	path254	AT1G03130	AT1G06680	AT1G08380	AT1G12900	AT1G14150	AT1G18270	AT1G30380	AT1G31330	AT1G32060	AT1G42970	AT1G43670	AT1G44575	AT1G52230	AT1G55670	AT1G56190	AT1G63290	AT1G67090	AT1G67740	AT1G71100	AT1G79040	AT1G79550	AT2G01140	AT2G01290	AT2G06520	AT2G20260	AT2G21170	AT2G21330	AT2G30570	AT2G36460	AT2G45290	AT2G46820	AT3G01440	AT3G01850	AT3G04790	AT3G12780	AT3G16140	AT3G21055	AT3G26650	AT3G50820	AT3G52930	AT3G54050	AT3G55440	AT3G55800	AT3G60750	AT3G62410	AT4G02770	AT4G05180	AT4G12800
photosynthesis, light reaction	path255	AT1G03130	AT1G06680	AT1G08380	AT1G14150	AT1G30380	AT1G31330	AT1G44575	AT1G52230	AT1G55670	AT1G67740	AT1G79040	AT2G06520	AT2G20260	AT2G30570	AT2G46820	AT3G01440	AT3G16140	AT3G21055	AT3G50820	AT4G02770	AT4G05180	AT4G12800	AT4G21280	AT4G28750	AT5G64040	AT5G66570
phylloquinone biosynthesis	path256	AT1G23360	AT1G60600
phytate degradation I	path257	AT1G31190	AT2G32770	AT3G02870	AT3G07130	AT3G52780	AT3G52820	AT4G39120
phytate degradation II	path258	AT2G32770	AT3G07130	AT3G52780	AT3G52820
phytol salvage pathway	path259	AT5G04490
phytyl-PP biosynthesis	path260	AT1G74470
plastoquinone-<i>9</i> biosynthesis	path261	AT1G06570	AT3G63410
polyisoprenoid biosynthesis	path262	AT1G17050	AT1G78510	AT2G18620	AT2G18640	AT2G23800	AT4G17190	AT4G36810	AT5G47770
proanthocyanidin biosynthesis from flavanols	path263	AT1G75290	AT4G39230
proline biosynthesis I	path264	AT5G14800	AT5G46180
proline biosynthesis II (from arginine)	path265	AT1G75330	AT5G14800	AT5G46180
proline degradation	path266	AT3G30775	AT5G38710
PRPP biosynthesis	path267	AT1G10700	AT2G35390	AT2G42910	AT2G44530
purine degradation	path268	AT1G16350	AT1G79470	AT2G36310	AT2G38280	AT3G04390	AT4G34890
purine nucleotide metabolism (phosphotransfer and nucleotide modification)	path269	AT1G16350	AT1G17410	AT1G63660	AT1G79470	AT2G21790	AT2G37250	AT2G41880	AT3G01820	AT3G23580	AT3G27060	AT3G57550	AT3G57610	AT4G09320	AT4G11010	AT4G18440	AT4G23900	AT5G35170	AT5G47840	AT5G50370	AT5G60340	AT5G63310	AT5G63400
putrescine biosynthesis by agmatinase	path270	AT2G16500	AT4G08870	AT4G34710
putrescine biosynthesis IV	path271	AT2G16500	AT4G08870	AT4G34710
putrescine biosynthesis via <i>N</i>-carbamoylputrescine	path272	AT2G16500	AT2G27450	AT4G34710	AT5G08170
pyridine nucleotide cycling (plants)	path273	AT1G55090	AT2G22570	AT2G23420	AT4G36940	AT5G23220	AT5G23230	AT5G45940	AT5G55810
pyridoxal 5'-phosphate salvage pathway	path274	AT5G37850	AT5G49970
pyrimidine nucleotide metabolism (phosphotransfer and nucleotide modification)	path275	AT1G17410	AT1G30820	AT2G34890	AT3G12670	AT3G60180	AT4G02120	AT4G09320	AT4G11010	AT4G20320	AT4G23900	AT4G25280	AT5G63310
pyrimidine salvage pathway	path276	AT1G05620	AT1G26190	AT1G32060	AT1G55810	AT1G73980	AT2G36310	AT3G26650	AT3G27190	AT3G27440	AT3G53900	AT3G62410	AT4G26510	AT5G40870
pyruvate fermentation to ethanol	path277	AT1G22430	AT1G22440	AT1G32780	AT1G64710	AT1G77120	AT4G22110	AT4G33070	AT5G01320	AT5G24760	AT5G42250	AT5G54960
pyruvate fermentation to lactate	path278	AT4G17260
quercetin glucoside biosynthesis	path279	AT1G01420	AT1G06000	AT1G07240	AT1G07250	AT1G07260	AT1G30530	AT1G50580	AT1G64910	AT1G64920	AT1G73880	AT2G15480	AT2G15490	AT2G22930	AT2G23260	AT2G26480	AT2G29730	AT2G29740	AT2G29750	AT2G36790	AT2G43840	AT3G16520	AT3G21750	AT3G21800	AT3G29630	AT3G46660	AT3G46670	AT4G01070	AT4G09500	AT4G15280	AT4G27570	AT4G34135	AT4G34138	AT5G17030	AT5G17050	AT5G53990	AT5G54010	AT5G54060	AT5G59580	AT5G59590
quercetinsulphates biosynthesis	path280	AT3G45070	AT5G54160
removal of superoxide radicals	path281	AT1G08830	AT1G12520	AT1G20620	AT1G20630	AT2G28190	AT3G10920	AT3G56350	AT4G25100	AT4G35090	AT5G18100	AT5G23310	AT5G51100
riboflavin and FMN and FAD biosynthesis	path282	AT1G56500	AT2G20690	AT2G22450	AT2G38740	AT2G44050	AT3G48420	AT4G11570	AT4G20960	AT4G21470	AT4G25840	AT4G39970	AT5G57440	AT5G59750	AT5G64300
ribose degradation	path283	AT1G71100	AT2G01290	AT2G45290	AT3G04790	AT3G60750
Rubisco shunt	path284	AT1G09780	AT1G22170	AT1G32060	AT1G32440	AT1G63290	AT1G67090	AT1G71100	AT1G74030	AT2G01290	AT2G29560	AT2G36530	AT2G36580	AT2G45290	AT3G01850	AT3G04050	AT3G04790	AT3G08590	AT3G22960	AT3G25960	AT3G26650	AT3G55650	AT3G60750	AT3G62410	AT4G26390	AT5G08570	AT5G52920	AT5G56350	AT5G61410	AT5G63680
S-methylmethionine cycle	path285	AT3G22740	AT3G25900	AT3G63250	AT5G49810
salicylic acid biosynthesis	path286	AT1G18870	AT1G74710	AT2G37040	AT3G10340	AT3G53260	AT5G04230
salvage pathways of purine nucleosides	path287	AT1G16350	AT1G19600	AT1G27450	AT1G63660	AT1G71750	AT1G79470	AT1G80050	AT2G36310	AT2G38280	AT3G04390	AT3G09820	AT4G12440	AT4G22570	AT4G27600	AT4G34890	AT5G03300	AT5G11160
SAM cycle	path288	AT1G02500	AT2G36880	AT3G03780	AT3G17390	AT3G23810	AT4G01850	AT4G13940	AT5G20980
scopoletin biosynthesis	path289	AT1G24735	AT1G51680	AT1G55320	AT1G62940	AT1G65060	AT1G67980	AT1G67990	AT3G13610	AT3G21230	AT3G21240	AT3G62000	AT4G19010	AT4G26220	AT4G34050	AT5G23050	AT5G38120
serine biosynthesis	path290	AT1G17745	AT1G18640	AT1G68010	AT1G72190	AT2G17630	AT3G19480	AT4G35630
serine racemization	path291	AT1G11090	AT1G18360	AT1G73480	AT1G77420	AT2G39400	AT2G47630	AT3G50790	AT4G11640	AT5G11650	AT5G16120
simple coumarins biosynthesis	path292	AT1G51680	AT1G55320	AT1G62940	AT1G65060	AT2G40890	AT3G21230	AT3G21240	AT3G48720	AT4G19010	AT5G23050	AT5G38120	AT5G41040	AT5G48930	AT5G54160	AT5G63560
sinapate ester biosynthesis	path293	AT2G22990	AT3G21560	AT4G15480	AT4G15490	AT4G15500	AT5G09640
siroheme biosynthesis	path294	AT1G50170	AT5G40850
sorbitol degradation	path295	AT5G51970
spermidine biosynthesis	path296	AT1G23820	AT1G70310	AT3G02470	AT3G25570	AT5G15950	AT5G18930	AT5G53120
spermine biosynthesis	path297	AT3G02470	AT3G25570	AT5G15950	AT5G18930	AT5G19530	AT5G53120
sphingolipid biosynthesis (plants)	path298	AT1G01600	AT1G14290	AT1G57750	AT1G63710	AT1G66030	AT1G69640	AT2G27690	AT2G34770	AT2G45970	AT3G48790	AT3G61580	AT4G00360	AT4G04930	AT4G20870	AT4G36480	AT4G39490	AT5G23670	AT5G51290	AT5G58860
stachyose biosynthesis	path299	AT1G09350	AT1G55740	AT1G56600	AT1G60450	AT1G60470	AT2G47180	AT3G57520	AT4G01970	AT4G26250	AT5G08380	AT5G20250	AT5G23790	AT5G40390
starch biosynthesis	path300	AT1G05610	AT1G11720	AT1G23190	AT1G27680	AT1G70730	AT2G21590	AT2G36390	AT3G20440	AT4G18240	AT4G24620	AT4G39210	AT5G03650	AT5G18070	AT5G19220	AT5G42740	AT5G48300	AT5G51820	AT5G65685
starch degradation	path301	AT1G23190	AT1G68560	AT1G69830	AT1G70730	AT1G76130	AT2G19860	AT2G32290	AT2G40840	AT2G45880	AT3G23640	AT3G23920	AT3G45940	AT3G46970	AT4G00490	AT4G15210	AT4G17090	AT4G25000	AT4G29130	AT5G04360	AT5G11720	AT5G18070	AT5G45300	AT5G51820	AT5G55700	AT5G64860
stearate biosynthesis	path302	AT1G24360	AT1G74960	AT2G04540	AT5G46290
sterol biosynthesis	path303	AT1G11680	AT1G20050	AT1G20330	AT1G50430	AT1G58440	AT1G66960	AT1G76090	AT1G78500	AT1G78950	AT1G78960	AT1G78970	AT2G07050	AT2G22830	AT2G34490	AT2G34500	AT3G02580	AT3G19820	AT3G45130	AT3G52940	AT4G15340	AT4G15370	AT4G34640	AT4G34650	AT4G37760	AT5G13710	AT5G24140	AT5G24150	AT5G24160	AT5G36150	AT5G42600	AT5G48010	AT5G50375
suberin biosynthesis	path304	AT1G24735	AT1G62940	AT1G67980	AT1G67990	AT1G72970	AT2G27690	AT2G30490	AT2G37040	AT2G40890	AT2G45970	AT3G10340	AT3G21230	AT3G53260	AT3G62000	AT4G26220	AT4G34050	AT5G04230	AT5G54160
sucrose biosynthesis	path305	AT1G04920	AT1G23190	AT1G51420	AT1G70730	AT1G73370	AT2G35840	AT3G03250	AT3G43190	AT3G52340	AT3G54270	AT4G02280	AT4G10120	AT5G11110	AT5G17310	AT5G18070	AT5G20280	AT5G20830	AT5G37180	AT5G49190	AT5G51820	AT5G52560
sucrose degradation	path306	AT1G06020	AT1G06730	AT1G12240	AT1G22650	AT1G23190	AT1G35580	AT1G47840	AT1G50460	AT1G56560	AT1G66430	AT1G69200	AT1G70730	AT1G72000	AT1G73370	AT2G19860	AT2G31390	AT3G03250	AT3G05820	AT3G06500	AT3G13790	AT3G20040	AT3G43190	AT3G54090	AT3G59480	AT4G02280	AT4G09510	AT4G10260	AT4G24620	AT4G29130	AT4G34860	AT4G37840	AT5G17310	AT5G18070	AT5G20830	AT5G22510	AT5G37180	AT5G42740	AT5G49190	AT5G51820	AT5G51830	AT5G52560
sucrose degradation to ethanol and lactate (anaerobic)	path307	AT1G06020	AT1G06730	AT1G09780	AT1G13440	AT1G18270	AT1G22170	AT1G22430	AT1G22440	AT1G23190	AT1G32060	AT1G32440	AT1G32780	AT1G47840	AT1G50460	AT1G56190	AT1G64710	AT1G66430	AT1G69200	AT1G70730	AT1G73370	AT1G74030	AT1G77120	AT1G79530	AT1G79550	AT2G01140	AT2G19860	AT2G21170	AT2G21330	AT2G22480	AT2G29560	AT2G31390	AT2G36460	AT2G36530	AT2G36580	AT3G03250	AT3G04050	AT3G04120	AT3G08590	AT3G12780	AT3G20040	AT3G22960	AT3G25960	AT3G26650	AT3G43190	AT3G52930	AT3G54090	AT3G55440	AT3G55650
sulfate activation for sulfonation	path308	AT1G19920	AT2G14750	AT3G03900	AT3G22890	AT4G14680	AT4G39940	AT5G43780	AT5G67520
sulfate reduction (assimilatory)	path309	AT1G19920	AT1G62180	AT3G22890	AT4G04610	AT4G14680	AT4G21990	AT5G04590	AT5G43780
sulfite oxidation	path310	AT3G01910
sulfolipid biosynthesis	path311	AT4G33030	AT5G01220
superpathway of acetyl-CoA biosynthesis	path312	AT1G01090	AT1G09430	AT1G10670	AT1G24180	AT1G30120	AT1G34430	AT1G54220	AT1G59900	AT1G60810	AT2G44350	AT3G06650	AT3G13930	AT3G25860	AT5G49460	AT5G50850
superpathway of anthocyanin biosynthesis (from cyanidin and cyanidin 3-<i>O</i>-glucoside)	path313	AT4G14090	AT5G17030	AT5G17040	AT5G17050
superpathway of aspartate and asparagine biosynthesis	path314	AT1G62800	AT1G62960	AT2G30970	AT3G16150	AT3G47340	AT4G00590	AT4G31990	AT5G08100	AT5G10240	AT5G11520	AT5G19550	AT5G51690	AT5G65010
superpathway of carotenoid biosynthesis	path315	AT1G08550	AT1G31800	AT3G04870	AT3G10230	AT3G53130	AT4G14210	AT4G25700	AT5G17230	AT5G52570	AT5G57030	AT5G67030
superpathway of choline biosynthesis	path316	AT1G13560	AT1G43710	AT1G48600	AT1G52570	AT1G55180	AT1G73600	AT1G74320	AT2G26830	AT2G32260	AT2G42010	AT3G05630	AT3G15730	AT3G16785	AT3G18000	AT3G25585	AT4G00240	AT4G11830	AT4G11840	AT4G11850	AT4G15130	AT4G35790	AT5G25370
superpathway of citrulline metabolism	path317	AT1G29900	AT1G75330	AT4G08870	AT5G10920
superpathway of cytosolic glycolysis (plants), pyruvate dehydrogenase and TCA cycle	path318	AT1G01090	AT1G04410	AT1G08480	AT1G09780	AT1G12000	AT1G13440	AT1G18270	AT1G20950	AT1G22170	AT1G24180	AT1G30120	AT1G32060	AT1G32440	AT1G34430	AT1G47420	AT1G53240	AT1G54220	AT1G56190	AT1G59900	AT1G74030	AT1G76550	AT1G79530	AT1G79550	AT2G01140	AT2G05710	AT2G17130	AT2G18450	AT2G20420	AT2G21170	AT2G21330	AT2G22480	AT2G22780	AT2G24270	AT2G29560	AT2G36460	AT2G36530	AT2G36580	AT2G42790	AT2G44350	AT2G46390	AT2G46505	AT3G04050	AT3G04120	AT3G08590	AT3G12780	AT3G13930	AT3G15020	AT3G22960
superpathway of fatty acid biosynthesis	path319	AT1G24360	AT1G36160	AT1G36180	AT1G43800	AT1G62640	AT1G74960	AT2G04540	AT2G22230	AT2G30200	AT2G38040	AT2G43710	AT3G02610	AT3G02630	AT3G25110	AT5G16230	AT5G16240	AT5G16390	AT5G35360	AT5G46290
superpathway of flavones and derivatives biosynthesis	path320	AT1G01420	AT1G06000	AT1G07240	AT1G07250	AT1G07260	AT1G30530	AT1G33030	AT1G35190	AT1G50580	AT1G64910	AT1G64920	AT1G73880	AT2G15480	AT2G15490	AT2G22930	AT2G23260	AT2G26480	AT2G29730	AT2G29740	AT2G29750	AT2G36790	AT2G43840	AT2G45560	AT3G16520	AT3G21750	AT3G21800	AT3G29630	AT3G45070	AT3G46480	AT3G46490	AT3G46660	AT3G46670	AT3G49620	AT3G49630	AT3G50210	AT3G61880	AT4G01070	AT4G09500	AT4G15280	AT4G16770	AT4G27570	AT4G34135	AT4G34138	AT5G07990	AT5G08640	AT5G17030	AT5G17050	AT5G53990
superpathway of GA<sub>12</sub> biosynthesis	path321	AT1G05160	AT1G44090	AT1G79460	AT2G32440	AT4G02780	AT5G25900	AT5G36140
superpathway of geranylgeranyldiphosphate biosynthesis I (cytosolic)	path322	AT1G49530	AT1G76490	AT1G78510	AT1G79690	AT2G18620	AT2G18640	AT2G23800	AT2G34630	AT2G38700	AT3G02780	AT3G14530	AT3G20160	AT3G29430	AT3G32040	AT3G54250	AT3G59380	AT4G11820	AT4G17190	AT4G36810	AT5G16440	AT5G27450	AT5G40280	AT5G47720	AT5G47770	AT5G48230
superpathway of geranylgeranyldiphosphate biosynthesis II (plastidic)	path323	AT1G49530	AT1G63970	AT1G67090	AT1G78510	AT1G79690	AT2G02500	AT2G18620	AT2G18640	AT2G23800	AT2G34630	AT3G02780	AT3G14530	AT3G20160	AT3G21500	AT3G29430	AT3G32040	AT3G59380	AT4G15560	AT4G17190	AT4G34350	AT4G36810	AT5G11380	AT5G16440	AT5G40280	AT5G47770	AT5G60600	AT5G62790
superpathway of gibberellin biosynthesis	path324	AT1G15550	AT1G44090	AT1G60980	AT1G80330	AT1G80340	AT2G44800	AT4G21690	AT4G25420	AT5G07200	AT5G51310	AT5G51810
superpathway of glyoxylate cycle	path325	AT1G04410	AT1G04710	AT1G06290	AT1G06310	AT1G08480	AT1G21440	AT1G47420	AT1G49430	AT1G53240	AT1G64400	AT1G77590	AT2G04350	AT2G05710	AT2G18450	AT2G22780	AT2G33150	AT2G35690	AT2G42790	AT2G43180	AT2G44350	AT2G46390	AT2G46505	AT2G47240	AT3G05970	AT3G06860	AT3G15020	AT3G15290	AT3G21720	AT3G27380	AT3G47520	AT3G47833	AT3G51840	AT3G58740	AT3G58750	AT3G60100	AT4G11030	AT4G13430	AT4G16210	AT4G16760	AT4G16800	AT4G23850	AT4G26970	AT4G29010	AT4G32210	AT4G35830	AT5G03860	AT5G09660	AT5G10480
superpathway of heme biosynthesis	path326	AT1G03475	AT1G09940	AT1G58290	AT1G69740	AT2G26540	AT2G30390	AT2G31250	AT2G40490	AT3G14930	AT3G48730	AT4G01690	AT4G03205	AT5G08280	AT5G14220	AT5G26030	AT5G63570	AT5G64050
superpathway of IAA conjugate biosynthesis	path327	AT1G28130	AT1G59500	AT2G23170	AT2G23260	AT4G27260	AT5G54510
superpathway of isoleucine and valine biosynthesis	path328	AT1G10060	AT1G10070	AT1G50090	AT3G10050	AT3G48560	AT3G49680	AT5G65780
superpathway of isoleucine biosynthesis	path329	AT1G10060	AT1G10070	AT1G14810	AT1G31230	AT1G50090	AT1G62800	AT1G62960	AT1G72810	AT2G17265	AT2G30970	AT3G02020	AT3G10050	AT3G48560	AT3G49680	AT4G19710	AT4G29840	AT4G31990	AT5G11520	AT5G13280	AT5G19550	AT5G21060	AT5G51690	AT5G65780
superpathway of KDO<SUB>2</SUB>-lipid A biosynthesis	path330	AT1G16340	AT1G53000	AT1G79500
superpathway of leucine, valine, and isoleucine biosynthesis	path331	AT1G10060	AT1G10070	AT1G18500	AT1G31180	AT1G50090	AT1G70560	AT1G74040	AT1G80560	AT3G10050	AT3G48560	AT3G49680	AT5G23010	AT5G23020	AT5G65780
superpathway of lipid-dependent phytate biosynthesis	path332	AT4G33770	AT5G07370	AT5G16760	AT5G42810	AT5G61760
superpathway of lysine, threonine, and methionine biosynthesis	path333	AT1G14810	AT1G31230	AT1G72810	AT2G17265	AT3G02020	AT3G03780	AT3G22740	AT3G25900	AT3G57050	AT3G63250	AT4G19710	AT4G23590	AT4G23600	AT4G28410	AT4G29840	AT5G13280	AT5G20980	AT5G21060
superpathway of oxidative and non-oxidative branches of pentose phosphate pathway	path334	AT1G13700	AT1G24280	AT1G63290	AT1G64190	AT1G71100	AT2G01290	AT2G45290	AT3G01850	AT3G02360	AT3G04790	AT3G27300	AT3G60750	AT5G13110	AT5G24410	AT5G24420	AT5G35790	AT5G40760	AT5G41670	AT5G61410
superpathway of pantothenate and coenzymeA biosynthesis	path335	AT1G10060	AT1G10070	AT1G50090	AT1G60440	AT2G18250	AT2G27490	AT2G46110	AT3G18030	AT3G49680	AT3G61530	AT4G32180	AT5G02080	AT5G48840	AT5G65780
superpathway of phenylalanine and tyrosine biosynthesis	path336	AT1G08250	AT1G11790	AT1G15710	AT1G69370	AT2G27820	AT3G07630	AT3G29200	AT3G44720	AT5G10870	AT5G22630	AT5G34930
superpathway of phenylalanine, tyrosine and tryptophan biosynthesis	path337	AT1G08250	AT1G11790	AT1G15710	AT1G22410	AT1G29410	AT1G48850	AT1G48860	AT1G69370	AT2G04400	AT2G21940	AT2G27820	AT2G28880	AT2G29690	AT3G06350	AT3G07630	AT3G29200	AT3G44720	AT3G54640	AT3G55870	AT4G02610	AT4G27070	AT4G33510	AT4G39540	AT4G39980	AT5G05730	AT5G10870	AT5G17990	AT5G22630	AT5G34930	AT5G48220	AT5G57890	AT5G66120
superpathway of phosphatidylcholine biosynthesis	path338	AT1G13560	AT1G48600	AT1G73600	AT1G80860	AT2G32260	AT3G18000	AT3G25585	AT4G15130
superpathway of phylloquinone biosynthesis	path339	AT1G18870	AT1G23360	AT1G30520	AT1G49530	AT1G60550	AT1G60600	AT1G68890	AT1G74470	AT1G74710	AT1G78510	AT2G18620	AT2G18640	AT2G23800	AT3G14530	AT3G20160	AT3G29430	AT3G32040	AT3G59380	AT4G36810	AT5G40280
superpathway of plastoquinone biosynthesis	path340	AT1G06570	AT1G17050	AT1G49530	AT1G78510	AT2G18620	AT2G18640	AT2G23800	AT3G14530	AT3G20160	AT3G29430	AT3G32040	AT3G59380	AT3G63410	AT4G36810	AT5G40280	AT5G53970
superpathway of polyamine biosynthesis	path341	AT1G23820	AT1G70310	AT2G16500	AT2G27450	AT3G02470	AT3G25570	AT4G08870	AT4G34710	AT5G08170	AT5G15950	AT5G18930	AT5G19530	AT5G53120
superpathway of proto- and siroheme biosynthesis	path342	AT1G03475	AT1G09940	AT1G50170	AT1G58290	AT1G69740	AT2G26540	AT2G30390	AT2G31250	AT2G40490	AT3G14930	AT3G48730	AT4G01690	AT4G03205	AT5G08280	AT5G14220	AT5G26030	AT5G40850	AT5G63570	AT5G64050
superpathway of ribose and deoxyribose phosphate degradation	path343	AT1G71100	AT2G01290	AT2G19570	AT2G45290	AT3G04790	AT3G60750	AT4G29570	AT4G29580	AT4G29600	AT4G29610	AT4G29620	AT4G29630	AT4G29640	AT4G29650
superpathway of starch degradation to pyruvate	path344	AT1G09780	AT1G13440	AT1G18270	AT1G22170	AT1G23190	AT1G32060	AT1G32440	AT1G43670	AT1G56190	AT1G68560	AT1G69830	AT1G70730	AT1G74030	AT1G76130	AT1G79530	AT1G79550	AT2G01140	AT2G19860	AT2G21170	AT2G21330	AT2G22480	AT2G29560	AT2G32290	AT2G36460	AT2G36530	AT2G36580	AT2G40840	AT2G45880	AT3G04050	AT3G04120	AT3G08590	AT3G12780	AT3G22960	AT3G23640	AT3G23920	AT3G25960	AT3G26650	AT3G45940	AT3G46970	AT3G52930	AT3G54050	AT3G55440	AT3G55650	AT3G62410	AT4G00490	AT4G15210	AT4G17090	AT4G24620
superpathway of sucrose and starch metabolism I (non-photosynthetic tissue)	path345	AT1G05610	AT1G06020	AT1G06730	AT1G11720	AT1G12240	AT1G22650	AT1G23190	AT1G27680	AT1G35580	AT1G47840	AT1G50460	AT1G56560	AT1G66430	AT1G69200	AT1G70730	AT1G72000	AT1G73370	AT2G19860	AT2G21590	AT2G31390	AT2G36390	AT3G03250	AT3G05820	AT3G06500	AT3G13790	AT3G20040	AT3G20440	AT3G43190	AT3G54090	AT3G59480	AT4G02280	AT4G09510	AT4G10260	AT4G18240	AT4G24620	AT4G29130	AT4G34860	AT4G37840	AT4G39210	AT5G03650	AT5G17310	AT5G18070	AT5G19220	AT5G20830	AT5G22510	AT5G37180	AT5G42740	AT5G48300
superpathway of sucrose and starch metabolism II (photosynthetic tissue)	path346	AT1G04920	AT1G23190	AT1G51420	AT1G68560	AT1G69830	AT1G70730	AT1G76130	AT2G19860	AT2G32290	AT2G35840	AT2G40840	AT2G45880	AT3G03250	AT3G23640	AT3G23920	AT3G45940	AT3G46970	AT3G52340	AT3G54270	AT4G00490	AT4G10120	AT4G15210	AT4G17090	AT4G25000	AT4G29130	AT5G04360	AT5G11110	AT5G11720	AT5G17310	AT5G18070	AT5G20280	AT5G45300	AT5G51820	AT5G52560	AT5G55700	AT5G64860
superpathway of sucrose degradation to pyruvate	path347	AT1G06020	AT1G06730	AT1G09780	AT1G12000	AT1G12240	AT1G13440	AT1G18270	AT1G20950	AT1G22170	AT1G22650	AT1G23190	AT1G32060	AT1G32440	AT1G35580	AT1G47840	AT1G50460	AT1G56190	AT1G56560	AT1G66430	AT1G69200	AT1G70730	AT1G72000	AT1G73370	AT1G74030	AT1G76550	AT1G79530	AT1G79550	AT2G01140	AT2G19860	AT2G21170	AT2G21330	AT2G22480	AT2G24270	AT2G29560	AT2G31390	AT2G36460	AT2G36530	AT2G36580	AT3G03250	AT3G04050	AT3G04120	AT3G05820	AT3G06500	AT3G08590	AT3G12780	AT3G13790	AT3G20040	AT3G22960
superpathway of threonine biosynthesis	path348	AT1G14810	AT1G31230	AT1G62800	AT1G62960	AT1G72810	AT2G17265	AT2G30970	AT3G02020	AT4G19710	AT4G29840	AT4G31990	AT5G11520	AT5G13280	AT5G19550	AT5G21060	AT5G51690
TCA cycle	path349	AT1G04410	AT1G08480	AT1G47420	AT1G53240	AT2G05710	AT2G17130	AT2G18450	AT2G20420	AT2G22780	AT2G42790	AT2G44350	AT2G46390	AT2G46505	AT3G15020	AT3G27380	AT3G47520	AT3G47833	AT3G58740	AT3G58750	AT3G60100	AT4G13430	AT4G26970	AT4G32210	AT4G35260	AT4G35650	AT4G35830	AT5G03290	AT5G08300	AT5G09660	AT5G23250	AT5G40650	AT5G43330	AT5G50950	AT5G56720	AT5G62575	AT5G66760
tetrahydrofolate biosynthesis II	path350	AT1G50480	AT1G68760	AT1G69190	AT2G16370	AT2G21550	AT2G28880	AT2G43820	AT2G43840	AT3G07270	AT3G10160	AT3G11750	AT3G55630	AT4G30000	AT5G05980	AT5G41480	AT5G57850
tetrapyrrole biosynthesis	path351	AT1G09940	AT1G58290	AT1G69740	AT2G26540	AT2G31250	AT3G48730	AT5G08280	AT5G63570	AT5G64050
thalianol and derivatives biosynthesis	path352	AT5G47990	AT5G48000	AT5G48010
thiamine biosynthesis	path353	AT1G22940	AT2G29630	AT2G44750	AT5G19470	AT5G54770
thioredoxin pathway	path354	AT1G60420	AT2G17420	AT2G41680
thiosulfate disproportionation (rhodanese)	path355	AT5G66170
threonine biosynthesis from homoserine	path356	AT1G72810	AT2G17265	AT4G29840
trans,trans-farnesyl diphosphate biosynthesis	path357	AT1G79690	AT2G18620	AT2G18640	AT2G23800	AT2G34630	AT3G02780	AT4G17190	AT4G36810	AT5G16440	AT5G47770
trehalose biosynthesis	path358	AT1G16980	AT1G17000	AT1G22210	AT1G23870	AT1G35910	AT1G60140	AT1G68020	AT1G78090	AT1G78580	AT2G18700	AT2G22190	AT4G12430	AT4G17770	AT4G22590	AT4G27550	AT4G39770	AT5G10100	AT5G51460	AT5G65140
trehalose degradation	path359	AT2G19860	AT4G24040	AT4G29130
triacylglycerol biosynthesis	path360	AT1G01610	AT1G02390	AT1G06520	AT1G12640	AT1G15080	AT1G32200	AT1G51260	AT1G63050	AT1G75020	AT2G01180	AT2G19450	AT2G38110	AT3G02600	AT3G11430	AT3G18220	AT3G18850	AT3G44830	AT3G51520	AT3G57650	AT4G00400	AT4G01950	AT4G24160	AT4G30580	AT5G13640	AT5G37300	AT5G60620
triacylglycerol degradation	path361	AT1G05800	AT1G06250	AT1G06800	AT1G30370	AT1G51440	AT2G15230	AT2G30550	AT2G31100	AT2G31690	AT2G42690	AT3G14360	AT4G18550	AT4G36530	AT4G39955	AT5G04040	AT5G09430	AT5G18630	AT5G18640	AT5G19850	AT5G38520	AT5G67050
tRNA charging pathway	path362	AT1G09620	AT1G11870	AT1G14610	AT1G17960	AT1G18130	AT1G25350	AT1G29870	AT1G29880	AT1G50200	AT1G66530	AT1G68420	AT1G70980	AT1G72550	AT2G25840	AT2G31170	AT3G02760	AT3G04600	AT3G07420	AT3G11710	AT3G13490	AT3G44740	AT3G46100	AT3G55400	AT3G56300	AT3G58140	AT4G04350	AT4G10320	AT4G13780	AT4G17300	AT4G26300	AT4G26870	AT4G31180	AT4G33760	AT4G39280	AT5G16715	AT5G26830	AT5G27470	AT5G38830	AT5G49030	AT5G64050
tryptophan biosynthesis	path363	AT1G29410	AT2G04400	AT2G28880	AT2G29690	AT3G54640	AT3G55870	AT4G02610	AT4G27070	AT5G05730	AT5G17990	AT5G48220	AT5G57890
tyrosine biosynthesis I	path364	AT1G62960	AT1G69370	AT1G70560	AT3G29200	AT5G10870	AT5G51690
tyrosine biosynthesis II	path365	AT1G15710	AT1G69370	AT3G29200	AT5G10870	AT5G34930
tyrosine degradation	path366	AT1G06570	AT1G12050	AT5G53970	AT5G54080
UDP-D-apiose biosynthesis (from UDP-D-glucuronate)	path367	AT2G27860
UDP-D-galacturonate biosynthesis I (from UDP-D-glucuronate)	path368	AT1G02000	AT3G23820	AT4G00110	AT4G12250	AT4G30440
UDP-D-xylose biosynthesis	path369	AT1G22430	AT1G22440	AT1G26570	AT1G32780	AT1G64710	AT1G77120	AT2G27860	AT2G28760	AT2G47650	AT3G29360	AT3G46440	AT3G53520	AT4G22110	AT5G15490	AT5G24760	AT5G39320	AT5G42250	AT5G59290
UDP-galactose biosynthesis	path370	AT1G12780	AT1G63180	AT1G64440	AT4G10960	AT4G23920
UDP-glucose biosynthesis (from glucose 6-phosphate)	path371	AT1G01050	AT1G15690	AT1G16780	AT1G23190	AT1G70730	AT1G78920	AT2G18230	AT2G46860	AT3G03250	AT3G53620	AT4G01480	AT5G09650	AT5G17310	AT5G18070	AT5G51820	AT5G52560
UDP-glucose biosynthesis (from sucrose)	path372	AT1G73370	AT3G43190	AT4G02280	AT5G20830	AT5G37180	AT5G49190
UDP-L-arabinose biosynthesis I (from UDP-xylose)	path373	AT1G30620	AT2G34850	AT4G20460
UDP-L-arabinose biosynthesis II (from L-arabinose)	path374	AT3G42850	AT4G16130	AT5G52560
UDP-L-rhamnose biosynthesis	path375	AT1G53500	AT1G63000	AT1G78570	AT3G14790
UDP-N-acetyl-D-glucosamine biosynthesis	path376	AT1G31070	AT2G35020	AT3G24090	AT5G15770	AT5G18070
UDP-sugars interconversion	path377	AT1G02000	AT1G12780	AT1G14520	AT1G22430	AT1G22440	AT1G26570	AT1G30620	AT1G32780	AT1G53500	AT1G63000	AT1G63180	AT1G64440	AT1G64710	AT1G73370	AT1G77120	AT1G78570	AT2G19800	AT2G27860	AT2G28760	AT2G34850	AT2G47650	AT3G03250	AT3G06580	AT3G10700	AT3G14790	AT3G23820	AT3G29360	AT3G42850	AT3G43190	AT3G46440	AT3G53520	AT4G00110	AT4G02280	AT4G10960	AT4G12250	AT4G16130	AT4G20460	AT4G22110	AT4G23920	AT4G26260	AT4G30440	AT5G15490	AT5G17310	AT5G18200	AT5G20830	AT5G24760	AT5G37180	AT5G39320
urate biosynthesis	path378	AT1G16350	AT1G79470	AT3G04390	AT4G34890
urate degradation to allantoin	path379	AT1G02850	AT1G60090	AT2G26230	AT3G62740	AT3G62750	AT4G22100	AT4G27820	AT4G27830	AT5G16580
urea cycle	path380	AT1G29900	AT1G75330	AT4G08870	AT5G10920
urea degradation	path381	AT1G67550
ureide biosynthesis	path382	AT1G02850	AT1G16350	AT1G60090	AT1G79470	AT2G26230	AT3G04390	AT3G62740	AT3G62750	AT4G22100	AT4G27820	AT4G27830	AT4G34890	AT5G16580
valine biosynthesis	path383	AT1G10060	AT1G10070	AT1G50090	AT3G48560	AT3G49680	AT5G65780
valine degradation	path384	AT1G06550	AT1G10060	AT1G10070	AT1G23800	AT1G44170	AT1G50090	AT2G14170	AT3G06850	AT3G06860	AT3G13450	AT3G17240	AT3G24360	AT3G45300	AT3G48000	AT3G49680	AT3G60510	AT4G13360	AT4G16210	AT4G16800	AT4G29010	AT4G31810	AT4G36250	AT5G09300	AT5G10480	AT5G65780	AT5G65940
very long chain fatty acid biosynthesis	path385	AT1G01120	AT1G19440	AT1G67730	AT1G68530	AT2G15090	AT2G16280	AT2G26640	AT2G46720	AT3G06860	AT3G55360	AT4G16210	AT4G16800	AT4G29010	AT4G34250	AT4G34510	AT4G34520	AT5G10480
vitamin E biosynthesis	path386	AT1G06570	AT1G64970	AT2G18950	AT3G63410	AT4G32770
volatile benzenoid ester biosynthesis	path387	AT3G11480
xanthophyll cycle	path388	AT1G08550	AT5G67030
xylan biosynthesis	path389	AT2G37090	AT4G36890
xyloglucan biosynthesis	path390	AT2G03220	AT2G20370	AT3G62720
xylose degradation	path391	AT5G49650	AT5G57655
zeaxanthin biosynthesis	path392	AT4G25700	AT5G52570
[truncated: 46 more columns]
