# Supplementary material for: Regulatory network rewiring for secondary metabolism in Arabidopsis thaliana under various conditions
Source: BMC Plant Biol. 2014 Jul 4;14:180. doi: 10.1186/1471-2229-14-180 (PMC4105546; doi:10.1186/1471-2229-14-180)
Supplement: Additional file 9: Table S8 — 5 signaling pathways of Arabidopsis in Database of Cell Signaling. [file 1471-2229-14-180-S9.xls]

## Sheet: Sheet1
Gene ID	Gene Symbol	Signaling Pathway
AT4G30610	BRS1	Arabidopsis Brassinosteroid Signaling Pathway
AT1G71830	SERK1	Arabidopsis Brassinosteroid Signaling Pathway
AT5G42750	BKI1	Arabidopsis Brassinosteroid Signaling Pathway
AT1G75080	BZR1	Arabidopsis Brassinosteroid Signaling Pathway
AT4G39400	BRI1	Arabidopsis Brassinosteroid Signaling Pathway
AT4G18710	BIN2	Arabidopsis Brassinosteroid Signaling Pathway
AT4G33430	BAK1	Arabidopsis Brassinosteroid Signaling Pathway
AT1G03445	BSU1	Arabidopsis Brassinosteroid Signaling Pathway
AT5G58220	TTL	Arabidopsis Brassinosteroid Signaling Pathway
AT2G46280	TRIP-1	Arabidopsis Brassinosteroid Signaling Pathway
AT1G19350	BES1	Arabidopsis Brassinosteroid Signaling Pathway
AT5G08130	BIM1	Arabidopsis Brassinosteroid Signaling Pathway
AT3G16857	ARR1	Arabidopsis Cytokinin Signaling Pathway
AT4G16110	ARR2	Arabidopsis Cytokinin Signaling Pathway
AT4G31920	ARR10	Arabidopsis Cytokinin Signaling Pathway
AT1G68460	ATIPT1	Arabidopsis Cytokinin Signaling Pathway
AT3G63110	ATIPT3	Arabidopsis Cytokinin Signaling Pathway
AT4G24650	ATIPT4	Arabidopsis Cytokinin Signaling Pathway
AT5G56970	AtCKX3	Arabidopsis Cytokinin Signaling Pathway
AT4G29740	AtCKX4	Arabidopsis Cytokinin Signaling Pathway
AT1G75450	AtCKX5	Arabidopsis Cytokinin Signaling Pathway
AT2G41310	ARR8	Arabidopsis Cytokinin Signaling Pathway
AT3G57040	ARR9	Arabidopsis Cytokinin Signaling Pathway
AT1G80100	AHP6	Arabidopsis Cytokinin Signaling Pathway
AT4G34160	CYCD3;1	Arabidopsis Cytokinin Signaling Pathway
AT5G67260	CYCD3;2	Arabidopsis Cytokinin Signaling Pathway
AT3G50070	CYCD3;3	Arabidopsis Cytokinin Signaling Pathway
AT4G23750	CRF2	Arabidopsis Cytokinin Signaling Pathway
AT5G53290	CRF3	Arabidopsis Cytokinin Signaling Pathway
AT3G61630	CRF6	Arabidopsis Cytokinin Signaling Pathway
AT1G59940	ARR3	Arabidopsis Cytokinin Signaling Pathway
AT1G10470	ARR4	Arabidopsis Cytokinin Signaling Pathway
AT1G19050	ARR7	Arabidopsis Cytokinin Signaling Pathway
AT1G74890	ARR15	Arabidopsis Cytokinin Signaling Pathway
AT3G48100	ARR5	Arabidopsis Cytokinin Signaling Pathway
AT5G62920	ARR6	Arabidopsis Cytokinin Signaling Pathway
AT2G18790	Ph yB	Arabidopsis Cytokinin Signaling Pathway
AT2G17950	Wus	Arabidopsis Cytokinin Signaling Pathway
AT1G66340	ETR1	Arabidopsis Cytokinin Signaling Pathway
AT5G10720	CKI2	Arabidopsis Cytokinin Signaling Pathway
AT2G17820	AHK1	Arabidopsis Cytokinin Signaling Pathway
AT1G27320	AHK3	Arabidopsis Cytokinin Signaling Pathway
AT5G35750	AHK2	Arabidopsis Cytokinin Signaling Pathway
At2g01830	AHK4	Arabidopsis Cytokinin Signaling Pathway
AT4G14340	CKI1	Arabidopsis Cytokinin Signaling Pathway
AT3G23150	ETR2	Arabidopsis Ethylene Signaling Pathway
AT3G04580	EIN4	Arabidopsis Ethylene Signaling Pathway
AT2G40940	ERS1	Arabidopsis Ethylene Signaling Pathway
AT1G66340	ETR1	Arabidopsis Ethylene Signaling Pathway
AT1G04310	ERS2	Arabidopsis Ethylene Signaling Pathway
AT5G03730	CTR1	Arabidopsis Ethylene Signaling Pathway
AT5G03280	EIN2	Arabidopsis Ethylene Signaling Pathway
AT3G20770	EIN3	Arabidopsis Ethylene Signaling Pathway
AT5G25350	EBF2	Arabidopsis Ethylene Signaling Pathway
AT2G27050	EIL1	Arabidopsis Ethylene Signaling Pathway
AT2G25490	EBF1	Arabidopsis Ethylene Signaling Pathway
AT1G25560	EDF1	Arabidopsis Ethylene Signaling Pathway
AT3G25730	EDF3	Arabidopsis Ethylene Signaling Pathway
AT3G23240	ERF1	Arabidopsis Ethylene Signaling Pathway
AT1G13260	EDF4	Arabidopsis Ethylene Signaling Pathway
AT1G68840	EDF2	Arabidopsis Ethylene Signaling Pathway
AT4G23713	mIR319a	Arabidopsis Jasmonate Signaling Pathway
AT2G46370	JAR1	Arabidopsis Jasmonate Signaling Pathway
AT1G64280	NPR1	Arabidopsis Jasmonate Signaling Pathway
AT5G40440	MKK3	Arabidopsis Jasmonate Signaling Pathway
AT2G30020	AP2C1	Arabidopsis Jasmonate Signaling Pathway
AT3G43440	JAZ11	Arabidopsis Jasmonate Signaling Pathway
AT5G13220	JAZ10	Arabidopsis Jasmonate Signaling Pathway
AT1G72450	JAZ6	Arabidopsis Jasmonate Signaling Pathway
AT1G70700	JAZ9	Arabidopsis Jasmonate Signaling Pathway
AT2G34600	JAZ7	Arabidopsis Jasmonate Signaling Pathway
AT1G74950	JAZ2	Arabidopsis Jasmonate Signaling Pathway
AT3G17860	JAZ3	Arabidopsis Jasmonate Signaling Pathway
AT1G19180	JAZ1	Arabidopsis Jasmonate Signaling Pathway
AT1G17380	JAZ5	Arabidopsis Jasmonate Signaling Pathway
AT1G48500	JAZ4	Arabidopsis Jasmonate Signaling Pathway
AT5G20900	JAZ12	Arabidopsis Jasmonate Signaling Pathway
AT4G01370	MPK4	Arabidopsis Jasmonate Signaling Pathway
AT2G43790	MPK6	Arabidopsis Jasmonate Signaling Pathway
AT1G32640	MYC2	Arabidopsis Jasmonate Signaling Pathway
AT2G38470	WRKY33	Arabidopsis Jasmonate Signaling Pathway
AT1G48270	GCR1	G Protein Signaling in the Regulation of Arabidopsis Seed Germination
AT2G26300	GPA1	G Protein Signaling in the Regulation of Arabidopsis Seed Germination
AT1G79460	GA2	G Protein Signaling in the Regulation of Arabidopsis Seed Germination
AT5G25900	GA3	G Protein Signaling in the Regulation of Arabidopsis Seed Germination
AT4G02780	GA1	G Protein Signaling in the Regulation of Arabidopsis Seed Germination
AT5G67030	ABA1	G Protein Signaling in the Regulation of Arabidopsis Seed Germination
AT1G52340	ABA2	G Protein Signaling in the Regulation of Arabidopsis Seed Germination
AT1G16540	ABA3	G Protein Signaling in the Regulation of Arabidopsis Seed Germination
AT1G67080	ABA4	G Protein Signaling in the Regulation of Arabidopsis Seed Germination
AT3G59220	AtPirin 1	G Protein Signaling in the Regulation of Arabidopsis Seed Germination
