# Supplementary material for: Regulatory network rewiring for secondary metabolism in Arabidopsis thaliana under various conditions
Source: BMC Plant Biol. 2014 Jul 4;14:180. doi: 10.1186/1471-2229-14-180 (PMC4105546; doi:10.1186/1471-2229-14-180)
Supplement: Additional file 10: Table S9 — Regulatory network of secondary metabolic pathways (filtered by significantly co-expressed gene pairs). [file 1471-2229-14-180-S10.xls]

## Sheet: Sheet1
Pathway	TF	TF_locus	Regulation
abscisic acid glucose ester biosynthesis	AtLHY	AT1G01060	inconsistent
abscisic acid glucose ester biosynthesis	CDC5	AT1G09770	inhibition
abscisic acid glucose ester biosynthesis	RAV1(2)	AT1G13260	inconsistent
abscisic acid glucose ester biosynthesis	GT-1	AT1G13450	inconsistent
abscisic acid glucose ester biosynthesis	ID1	AT1G25250	activation
abscisic acid glucose ester biosynthesis	AtLEC2	AT1G28300	inhibition
abscisic acid glucose ester biosynthesis	NAM	AT1G52880	activation
abscisic acid glucose ester biosynthesis	AGL3	AT2G03710	inhibition
abscisic acid glucose ester biosynthesis	GATA-2	AT2G45050	inconsistent
abscisic acid glucose ester biosynthesis	AtCCA1	AT2G46830	inhibition
abscisic acid glucose ester biosynthesis	MYB2	AT2G47190	inconsistent
abscisic acid glucose ester biosynthesis	ATHB1	AT3G01470	inconsistent
abscisic acid glucose ester biosynthesis	RAP2.2	AT3G14230	inconsistent
abscisic acid glucose ester biosynthesis	ARR1	AT3G16857	inhibition
abscisic acid glucose ester biosynthesis	GATA-1	AT3G24050	inhibition
abscisic acid glucose ester biosynthesis	AtMYB84	AT3G49690	activation
abscisic acid glucose ester biosynthesis	AtMYB77	AT3G50060	inconsistent
abscisic acid glucose ester biosynthesis	GATA-4	AT3G60530	inconsistent
abscisic acid glucose ester biosynthesis	ARR2	AT4G16110	inconsistent
abscisic acid glucose ester biosynthesis	DREB1A	AT4G25480	inconsistent
abscisic acid glucose ester biosynthesis	ARR10	AT4G31920	inconsistent
abscisic acid glucose ester biosynthesis	GATA-3	AT4G34680	inconsistent
abscisic acid glucose ester biosynthesis	DREB2A	AT5G05410	inconsistent
abscisic acid glucose ester biosynthesis	HY5	AT5G11260	inconsistent
abscisic acid glucose ester biosynthesis	AGL15	AT5G13790	inconsistent
abscisic acid glucose ester biosynthesis	AtWER	AT5G14750	inconsistent
abscisic acid glucose ester biosynthesis	TGA1	AT5G65210	inconsistent
abscisic acid glucose ester biosynthesis	ATHB5	AT5G65310	inconsistent
farnesene biosynthesis	RAV1(2)	AT1G13260	inconsistent
farnesene biosynthesis	ID1	AT1G25250	inhibition
farnesene biosynthesis	ATHB1	AT3G01470	inconsistent
farnesene biosynthesis	ARR10	AT4G31920	activation
farnesene biosynthesis	GT-3b	AT5G01380	activation
farnesene biosynthesis	AGL15	AT5G13790	inhibition
farnesene biosynthesis	TGA1	AT5G65210	activation
farnesene biosynthesis	ATHB5	AT5G65310	activation
ferulate and sinapate biosynthesis	RAV1(2)	AT1G13260	inconsistent
ferulate and sinapate biosynthesis	ID1	AT1G25250	inhibition
ferulate and sinapate biosynthesis	WRKY40	AT1G80840	inconsistent
ferulate and sinapate biosynthesis	MYB2	AT2G47190	activation
ferulate and sinapate biosynthesis	ATHB1	AT3G01470	inconsistent
ferulate and sinapate biosynthesis	WRKY18	AT4G31800	inconsistent
ferulate and sinapate biosynthesis	ARR10	AT4G31920	inconsistent
ferulate and sinapate biosynthesis	GT-3b	AT5G01380	inhibition
ferulate and sinapate biosynthesis	AGL15	AT5G13790	inconsistent
ferulate and sinapate biosynthesis	TGA1	AT5G65210	inconsistent
flavonoid biosynthesis	AtLHY	AT1G01060	inhibition
flavonoid biosynthesis	RAV1(2)	AT1G13260	inconsistent
flavonoid biosynthesis	GT-1	AT1G13450	inconsistent
flavonoid biosynthesis	ID1	AT1G25250	inconsistent
flavonoid biosynthesis	AtLEC2	AT1G28300	inconsistent
flavonoid biosynthesis	AtMYC2	AT1G32640	inconsistent
flavonoid biosynthesis	ABF1	AT1G49720	inconsistent
flavonoid biosynthesis	AtERF-3	AT1G50640	inhibition
flavonoid biosynthesis	ARF1	AT1G59750	inhibition
flavonoid biosynthesis	WRKY6	AT1G62300	inconsistent
flavonoid biosynthesis	AtSPL3	AT2G33810	inhibition
flavonoid biosynthesis	ABI5	AT2G36270	activation
flavonoid biosynthesis	GATA-2	AT2G45050	inconsistent
flavonoid biosynthesis	AtCCA1	AT2G46830	inhibition
flavonoid biosynthesis	MYB2	AT2G47190	inconsistent
flavonoid biosynthesis	ATHB1	AT3G01470	inconsistent
flavonoid biosynthesis	TAC1	AT3G09290	activation
flavonoid biosynthesis	RAP2.2	AT3G14230	inconsistent
flavonoid biosynthesis	ARR1	AT3G16857	inconsistent
flavonoid biosynthesis	GATA-1	AT3G24050	inconsistent
flavonoid biosynthesis	AtMYB77	AT3G50060	inconsistent
flavonoid biosynthesis	GATA-4	AT3G60530	inconsistent
flavonoid biosynthesis	ARR2	AT4G16110	inconsistent
flavonoid biosynthesis	WRKY18	AT4G31800	inconsistent
flavonoid biosynthesis	ARR10	AT4G31920	inconsistent
flavonoid biosynthesis	GATA-3	AT4G34680	inconsistent
flavonoid biosynthesis	GT-3b	AT5G01380	inconsistent
flavonoid biosynthesis	HY5	AT5G11260	inconsistent
flavonoid biosynthesis	AtTINY2	AT5G11590	activation
flavonoid biosynthesis	AGL15	AT5G13790	inconsistent
flavonoid biosynthesis	AtWER	AT5G14750	activation
flavonoid biosynthesis	TGA1	AT5G65210	inconsistent
flavonoid biosynthesis	ATHB5	AT5G65310	inconsistent
flavonoid biosynthesis	AtMYB44	AT5G67300	inconsistent
flavonol biosynthesis	CDC5	AT1G09770	activation
flavonol biosynthesis	RAV1(2)	AT1G13260	inconsistent
flavonol biosynthesis	GT-1	AT1G13450	inconsistent
flavonol biosynthesis	ID1	AT1G25250	inconsistent
flavonol biosynthesis	SPL4	AT1G53160	activation
flavonol biosynthesis	AGL3	AT2G03710	inconsistent
flavonol biosynthesis	AtSPL3	AT2G33810	inconsistent
flavonol biosynthesis	ATHB1	AT3G01470	inconsistent
flavonol biosynthesis	RAP2.2	AT3G14230	inconsistent
flavonol biosynthesis	SPL5	AT3G15270	inconsistent
flavonol biosynthesis	ARR1	AT3G16857	inhibition
flavonol biosynthesis	AtMYB77	AT3G50060	inconsistent
flavonol biosynthesis	AGL1	AT3G58780	inhibition
flavonol biosynthesis	ARR2	AT4G16110	inhibition
flavonol biosynthesis	ARR10	AT4G31920	inconsistent
flavonol biosynthesis	GT-3b	AT5G01380	inconsistent
flavonol biosynthesis	HY5	AT5G11260	inconsistent
flavonol biosynthesis	AGL15	AT5G13790	activation
flavonol biosynthesis	E2Fd	AT5G14960	inhibition
flavonol biosynthesis	AGL2	AT5G15800	activation
flavonol biosynthesis	TGA1	AT5G65210	inconsistent
flavonol biosynthesis	ATHB5	AT5G65310	inconsistent
free phenylpropanoid acid biosynthesis	RAV1(2)	AT1G13260	inconsistent
free phenylpropanoid acid biosynthesis	WRKY40	AT1G80840	inconsistent
free phenylpropanoid acid biosynthesis	AGL3	AT2G03710	inconsistent
free phenylpropanoid acid biosynthesis	MYB2	AT2G47190	activation
free phenylpropanoid acid biosynthesis	ATHB1	AT3G01470	inconsistent
free phenylpropanoid acid biosynthesis	RAP2.2	AT3G14230	inconsistent
free phenylpropanoid acid biosynthesis	ARR1	AT3G16857	inhibition
free phenylpropanoid acid biosynthesis	GATA-1	AT3G24050	inhibition
free phenylpropanoid acid biosynthesis	ARR2	AT4G16110	inhibition
free phenylpropanoid acid biosynthesis	WRKY18	AT4G31800	inconsistent
free phenylpropanoid acid biosynthesis	ARR10	AT4G31920	inhibition
free phenylpropanoid acid biosynthesis	GT-3b	AT5G01380	inconsistent
free phenylpropanoid acid biosynthesis	AGL15	AT5G13790	activation
free phenylpropanoid acid biosynthesis	TGA1	AT5G65210	inconsistent
galactosylcyclitol biosynthesis	RAV1(2)	AT1G13260	inconsistent
galactosylcyclitol biosynthesis	ID1	AT1G25250	inhibition
galactosylcyclitol biosynthesis	ATHB1	AT3G01470	inconsistent
galactosylcyclitol biosynthesis	RAP2.2	AT3G14230	inconsistent
galactosylcyclitol biosynthesis	ARR2	AT4G16110	inhibition
galactosylcyclitol biosynthesis	ARR10	AT4G31920	inconsistent
galactosylcyclitol biosynthesis	TGA1	AT5G65210	inconsistent
GA<sub>12</sub> biosynthesis	RAV1(2)	AT1G13260	inhibition
GA<sub>12</sub> biosynthesis	ID1	AT1G25250	activation
GA<sub>12</sub> biosynthesis	ATHB1	AT3G01470	inhibition
GA<sub>12</sub> biosynthesis	GATA-1	AT3G24050	inhibition
geranyldiphosphate biosynthesis	RAV1(2)	AT1G13260	inconsistent
geranyldiphosphate biosynthesis	AtSPL3	AT2G33810	activation
geranyldiphosphate biosynthesis	GATA-2	AT2G45050	inhibition
geranyldiphosphate biosynthesis	GATA-4	AT3G60530	activation
geranyldiphosphate biosynthesis	ARR10	AT4G31920	activation
geranyldiphosphate biosynthesis	HY5	AT5G11260	activation
geranyldiphosphate biosynthesis	TGA1	AT5G65210	inconsistent
geranyldiphosphate biosynthesis	ATHB5	AT5G65310	inconsistent
geranylgeranyldiphosphate biosynthesis	RAV1(2)	AT1G13260	inconsistent
geranylgeranyldiphosphate biosynthesis	GT-1	AT1G13450	activation
geranylgeranyldiphosphate biosynthesis	AGL3	AT2G03710	activation
geranylgeranyldiphosphate biosynthesis	MYB2	AT2G47190	inconsistent
geranylgeranyldiphosphate biosynthesis	ATHB1	AT3G01470	inconsistent
geranylgeranyldiphosphate biosynthesis	RAP2.2	AT3G14230	activation
geranylgeranyldiphosphate biosynthesis	ARR2	AT4G16110	activation
geranylgeranyldiphosphate biosynthesis	WRKY18	AT4G31800	inconsistent
geranylgeranyldiphosphate biosynthesis	ARR10	AT4G31920	activation
geranylgeranyldiphosphate biosynthesis	GT-3b	AT5G01380	inhibition
geranylgeranyldiphosphate biosynthesis	TGA1	AT5G65210	inconsistent
geranylgeranyldiphosphate biosynthesis	ATHB5	AT5G65310	activation
gibberellin biosynthesis I (non C-3, non C-13 hydroxylation)	RAV1(2)	AT1G13260	inconsistent
gibberellin biosynthesis I (non C-3, non C-13 hydroxylation)	ID1	AT1G25250	inconsistent
gibberellin biosynthesis I (non C-3, non C-13 hydroxylation)	ATHB1	AT3G01470	inconsistent
gibberellin biosynthesis I (non C-3, non C-13 hydroxylation)	RAP2.2	AT3G14230	activation
gibberellin biosynthesis I (non C-3, non C-13 hydroxylation)	AtMYB77	AT3G50060	inhibition
gibberellin biosynthesis I (non C-3, non C-13 hydroxylation)	ARR10	AT4G31920	inconsistent
gibberellin biosynthesis I (non C-3, non C-13 hydroxylation)	AGL15	AT5G13790	inhibition
gibberellin biosynthesis I (non C-3, non C-13 hydroxylation)	ATHB5	AT5G65310	inconsistent
gibberellin biosynthesis II (early C-3 hydroxylation)	RAV1(2)	AT1G13260	inconsistent
gibberellin biosynthesis II (early C-3 hydroxylation)	ID1	AT1G25250	inconsistent
gibberellin biosynthesis II (early C-3 hydroxylation)	ATHB1	AT3G01470	inconsistent
gibberellin biosynthesis II (early C-3 hydroxylation)	RAP2.2	AT3G14230	activation
gibberellin biosynthesis II (early C-3 hydroxylation)	AtMYB77	AT3G50060	inhibition
gibberellin biosynthesis II (early C-3 hydroxylation)	ARR10	AT4G31920	inconsistent
gibberellin biosynthesis II (early C-3 hydroxylation)	AGL15	AT5G13790	inhibition
gibberellin biosynthesis II (early C-3 hydroxylation)	ATHB5	AT5G65310	inconsistent
gibberellin biosynthesis III (early C-13 hydroxylation)	RAV1(2)	AT1G13260	inconsistent
gibberellin biosynthesis III (early C-13 hydroxylation)	ID1	AT1G25250	inconsistent
gibberellin biosynthesis III (early C-13 hydroxylation)	ATHB1	AT3G01470	inconsistent
gibberellin biosynthesis III (early C-13 hydroxylation)	RAP2.2	AT3G14230	activation
gibberellin biosynthesis III (early C-13 hydroxylation)	AtMYB77	AT3G50060	inhibition
gibberellin biosynthesis III (early C-13 hydroxylation)	ARR10	AT4G31920	inconsistent
gibberellin biosynthesis III (early C-13 hydroxylation)	AGL15	AT5G13790	inhibition
gibberellin biosynthesis III (early C-13 hydroxylation)	ATHB5	AT5G65310	inconsistent
gibberellin inactivation	RAV1(2)	AT1G13260	inhibition
gibberellin inactivation	AtLEC2	AT1G28300	activation
gibberellin inactivation	ATHB1	AT3G01470	inhibition
gibberellin inactivation	AGL15	AT5G13790	activation
glucosinolate biosynthesis from dihomomethionine	CDC5	AT1G09770	inhibition
glucosinolate biosynthesis from dihomomethionine	RAV1(2)	AT1G13260	inconsistent
glucosinolate biosynthesis from dihomomethionine	GT-1	AT1G13450	inhibition
glucosinolate biosynthesis from dihomomethionine	ID1	AT1G25250	inconsistent
glucosinolate biosynthesis from dihomomethionine	AtLEC2	AT1G28300	inhibition
glucosinolate biosynthesis from dihomomethionine	AtSPL3	AT2G33810	inconsistent
glucosinolate biosynthesis from dihomomethionine	MYB2	AT2G47190	inhibition
glucosinolate biosynthesis from dihomomethionine	ATHB1	AT3G01470	inconsistent
glucosinolate biosynthesis from dihomomethionine	GATA-1	AT3G24050	inconsistent
glucosinolate biosynthesis from dihomomethionine	AtMYB77	AT3G50060	inconsistent
glucosinolate biosynthesis from dihomomethionine	AGL1	AT3G58780	inconsistent
glucosinolate biosynthesis from dihomomethionine	WRKY18	AT4G31800	inconsistent
glucosinolate biosynthesis from dihomomethionine	ARR10	AT4G31920	inconsistent
glucosinolate biosynthesis from dihomomethionine	GT-3b	AT5G01380	inconsistent
glucosinolate biosynthesis from dihomomethionine	HY5	AT5G11260	inhibition
glucosinolate biosynthesis from dihomomethionine	AtTINY2	AT5G11590	inhibition
glucosinolate biosynthesis from dihomomethionine	AGL15	AT5G13790	inhibition
glucosinolate biosynthesis from dihomomethionine	TGA1	AT5G65210	inconsistent
glucosinolate biosynthesis from dihomomethionine	ATHB5	AT5G65310	inconsistent
glucosinolate biosynthesis from hexahomomethionine	CDC5	AT1G09770	inhibition
glucosinolate biosynthesis from hexahomomethionine	RAV1(2)	AT1G13260	inconsistent
glucosinolate biosynthesis from hexahomomethionine	GT-1	AT1G13450	inhibition
glucosinolate biosynthesis from hexahomomethionine	ID1	AT1G25250	inconsistent
glucosinolate biosynthesis from hexahomomethionine	AtLEC2	AT1G28300	inhibition
glucosinolate biosynthesis from hexahomomethionine	AtSPL3	AT2G33810	inconsistent
glucosinolate biosynthesis from hexahomomethionine	MYB2	AT2G47190	inhibition
glucosinolate biosynthesis from hexahomomethionine	ATHB1	AT3G01470	inconsistent
glucosinolate biosynthesis from hexahomomethionine	GATA-1	AT3G24050	inconsistent
glucosinolate biosynthesis from hexahomomethionine	AtMYB77	AT3G50060	inconsistent
glucosinolate biosynthesis from hexahomomethionine	AGL1	AT3G58780	inconsistent
glucosinolate biosynthesis from hexahomomethionine	WRKY18	AT4G31800	inconsistent
glucosinolate biosynthesis from hexahomomethionine	ARR10	AT4G31920	inconsistent
glucosinolate biosynthesis from hexahomomethionine	GT-3b	AT5G01380	inconsistent
glucosinolate biosynthesis from hexahomomethionine	HY5	AT5G11260	inhibition
glucosinolate biosynthesis from hexahomomethionine	AtTINY2	AT5G11590	inhibition
glucosinolate biosynthesis from hexahomomethionine	AGL15	AT5G13790	inhibition
glucosinolate biosynthesis from hexahomomethionine	TGA1	AT5G65210	inconsistent
glucosinolate biosynthesis from hexahomomethionine	ATHB5	AT5G65310	inconsistent
glucosinolate biosynthesis from homomethionine	CDC5	AT1G09770	inhibition
glucosinolate biosynthesis from homomethionine	RAV1(2)	AT1G13260	inconsistent
glucosinolate biosynthesis from homomethionine	GT-1	AT1G13450	inhibition
glucosinolate biosynthesis from homomethionine	ID1	AT1G25250	inconsistent
glucosinolate biosynthesis from homomethionine	AtLEC2	AT1G28300	inconsistent
glucosinolate biosynthesis from homomethionine	AtSPL3	AT2G33810	inconsistent
glucosinolate biosynthesis from homomethionine	MYB2	AT2G47190	inhibition
glucosinolate biosynthesis from homomethionine	ATHB1	AT3G01470	inconsistent
glucosinolate biosynthesis from homomethionine	GATA-1	AT3G24050	inconsistent
glucosinolate biosynthesis from homomethionine	AtMYB77	AT3G50060	inconsistent
glucosinolate biosynthesis from homomethionine	AGL1	AT3G58780	inconsistent
glucosinolate biosynthesis from homomethionine	WRKY18	AT4G31800	inconsistent
glucosinolate biosynthesis from homomethionine	ARR10	AT4G31920	inconsistent
glucosinolate biosynthesis from homomethionine	GT-3b	AT5G01380	inconsistent
glucosinolate biosynthesis from homomethionine	HY5	AT5G11260	inhibition
glucosinolate biosynthesis from homomethionine	AGL15	AT5G13790	inconsistent
glucosinolate biosynthesis from homomethionine	TGA1	AT5G65210	inconsistent
glucosinolate biosynthesis from homomethionine	ATHB5	AT5G65310	inconsistent
glucosinolate biosynthesis from pentahomomethionine	CDC5	AT1G09770	inhibition
glucosinolate biosynthesis from pentahomomethionine	RAV1(2)	AT1G13260	inconsistent
glucosinolate biosynthesis from pentahomomethionine	GT-1	AT1G13450	inhibition
glucosinolate biosynthesis from pentahomomethionine	ID1	AT1G25250	inconsistent
glucosinolate biosynthesis from pentahomomethionine	AtLEC2	AT1G28300	inhibition
glucosinolate biosynthesis from pentahomomethionine	AtSPL3	AT2G33810	inconsistent
glucosinolate biosynthesis from pentahomomethionine	MYB2	AT2G47190	inhibition
glucosinolate biosynthesis from pentahomomethionine	ATHB1	AT3G01470	inconsistent
glucosinolate biosynthesis from pentahomomethionine	GATA-1	AT3G24050	inconsistent
glucosinolate biosynthesis from pentahomomethionine	AtMYB77	AT3G50060	inconsistent
glucosinolate biosynthesis from pentahomomethionine	AGL1	AT3G58780	inconsistent
glucosinolate biosynthesis from pentahomomethionine	WRKY18	AT4G31800	inconsistent
glucosinolate biosynthesis from pentahomomethionine	ARR10	AT4G31920	inconsistent
glucosinolate biosynthesis from pentahomomethionine	GT-3b	AT5G01380	inconsistent
glucosinolate biosynthesis from pentahomomethionine	HY5	AT5G11260	inhibition
glucosinolate biosynthesis from pentahomomethionine	AGL15	AT5G13790	inhibition
glucosinolate biosynthesis from pentahomomethionine	TGA1	AT5G65210	inconsistent
glucosinolate biosynthesis from pentahomomethionine	ATHB5	AT5G65310	inconsistent
glucosinolate biosynthesis from phenylalanine	CDC5	AT1G09770	inhibition
glucosinolate biosynthesis from phenylalanine	RAV1(2)	AT1G13260	inconsistent
glucosinolate biosynthesis from phenylalanine	GT-1	AT1G13450	inhibition
glucosinolate biosynthesis from phenylalanine	ID1	AT1G25250	inconsistent
glucosinolate biosynthesis from phenylalanine	AtSPL3	AT2G33810	inconsistent
glucosinolate biosynthesis from phenylalanine	ATHB1	AT3G01470	inconsistent
glucosinolate biosynthesis from phenylalanine	AtMYB77	AT3G50060	inconsistent
glucosinolate biosynthesis from phenylalanine	AGL1	AT3G58780	inconsistent
glucosinolate biosynthesis from phenylalanine	WRKY18	AT4G31800	inconsistent
glucosinolate biosynthesis from phenylalanine	ARR10	AT4G31920	inconsistent
glucosinolate biosynthesis from phenylalanine	GT-3b	AT5G01380	inhibition
glucosinolate biosynthesis from phenylalanine	HY5	AT5G11260	inhibition
glucosinolate biosynthesis from phenylalanine	AGL15	AT5G13790	inhibition
glucosinolate biosynthesis from phenylalanine	TGA1	AT5G65210	inconsistent
glucosinolate biosynthesis from tetrahomomethionine	CDC5	AT1G09770	inhibition
glucosinolate biosynthesis from tetrahomomethionine	RAV1(2)	AT1G13260	inconsistent
glucosinolate biosynthesis from tetrahomomethionine	GT-1	AT1G13450	inhibition
glucosinolate biosynthesis from tetrahomomethionine	ID1	AT1G25250	inconsistent
glucosinolate biosynthesis from tetrahomomethionine	AtLEC2	AT1G28300	inhibition
glucosinolate biosynthesis from tetrahomomethionine	AtSPL3	AT2G33810	inconsistent
glucosinolate biosynthesis from tetrahomomethionine	MYB2	AT2G47190	inhibition
glucosinolate biosynthesis from tetrahomomethionine	ATHB1	AT3G01470	inconsistent
glucosinolate biosynthesis from tetrahomomethionine	GATA-1	AT3G24050	inconsistent
glucosinolate biosynthesis from tetrahomomethionine	AtMYB77	AT3G50060	inconsistent
glucosinolate biosynthesis from tetrahomomethionine	AGL1	AT3G58780	inconsistent
glucosinolate biosynthesis from tetrahomomethionine	WRKY18	AT4G31800	inconsistent
glucosinolate biosynthesis from tetrahomomethionine	ARR10	AT4G31920	inconsistent
glucosinolate biosynthesis from tetrahomomethionine	GT-3b	AT5G01380	inconsistent
glucosinolate biosynthesis from tetrahomomethionine	HY5	AT5G11260	inhibition
glucosinolate biosynthesis from tetrahomomethionine	AGL15	AT5G13790	inhibition
glucosinolate biosynthesis from tetrahomomethionine	TGA1	AT5G65210	inconsistent
glucosinolate biosynthesis from trihomomethionine	CDC5	AT1G09770	inhibition
glucosinolate biosynthesis from trihomomethionine	RAV1(2)	AT1G13260	inconsistent
glucosinolate biosynthesis from trihomomethionine	GT-1	AT1G13450	inhibition
glucosinolate biosynthesis from trihomomethionine	ID1	AT1G25250	inconsistent
glucosinolate biosynthesis from trihomomethionine	AtLEC2	AT1G28300	inhibition
glucosinolate biosynthesis from trihomomethionine	AtSPL3	AT2G33810	inconsistent
glucosinolate biosynthesis from trihomomethionine	MYB2	AT2G47190	inhibition
glucosinolate biosynthesis from trihomomethionine	ATHB1	AT3G01470	inconsistent
glucosinolate biosynthesis from trihomomethionine	GATA-1	AT3G24050	inconsistent
glucosinolate biosynthesis from trihomomethionine	AtMYB77	AT3G50060	inconsistent
glucosinolate biosynthesis from trihomomethionine	AGL1	AT3G58780	inconsistent
glucosinolate biosynthesis from trihomomethionine	WRKY18	AT4G31800	inconsistent
glucosinolate biosynthesis from trihomomethionine	ARR10	AT4G31920	inconsistent
glucosinolate biosynthesis from trihomomethionine	GT-3b	AT5G01380	inconsistent
glucosinolate biosynthesis from trihomomethionine	HY5	AT5G11260	inhibition
glucosinolate biosynthesis from trihomomethionine	AGL15	AT5G13790	inhibition
glucosinolate biosynthesis from trihomomethionine	TGA1	AT5G65210	inconsistent
glucosinolate biosynthesis from trihomomethionine	ATHB5	AT5G65310	inconsistent
glucosinolate biosynthesis from tryptophan	CDC5	AT1G09770	inhibition
glucosinolate biosynthesis from tryptophan	RAV1(2)	AT1G13260	inconsistent
glucosinolate biosynthesis from tryptophan	GT-1	AT1G13450	inconsistent
glucosinolate biosynthesis from tryptophan	ID1	AT1G25250	inconsistent
glucosinolate biosynthesis from tryptophan	ATHB1	AT3G01470	inconsistent
glucosinolate biosynthesis from tryptophan	AtMYB77	AT3G50060	inconsistent
glucosinolate biosynthesis from tryptophan	AGL1	AT3G58780	inconsistent
glucosinolate biosynthesis from tryptophan	WRKY18	AT4G31800	inconsistent
glucosinolate biosynthesis from tryptophan	ARR10	AT4G31920	inconsistent
glucosinolate biosynthesis from tryptophan	GT-3b	AT5G01380	inhibition
glucosinolate biosynthesis from tryptophan	HY5	AT5G11260	inhibition
glucosinolate biosynthesis from tryptophan	AGL15	AT5G13790	inconsistent
glucosinolate biosynthesis from tryptophan	TGA1	AT5G65210	inconsistent
homomethionine biosynthesis	RAV1(2)	AT1G13260	inconsistent
homomethionine biosynthesis	GT-1	AT1G13450	inhibition
homomethionine biosynthesis	ID1	AT1G25250	inhibition
homomethionine biosynthesis	AtSPL3	AT2G33810	inconsistent
homomethionine biosynthesis	ABI5	AT2G36270	inhibition
homomethionine biosynthesis	BZIP12	AT2G41070	inconsistent
homomethionine biosynthesis	ATHB1	AT3G01470	inconsistent
homomethionine biosynthesis	RAP2.2	AT3G14230	inconsistent
homomethionine biosynthesis	GATA-1	AT3G24050	inhibition
homomethionine biosynthesis	AtMYB77	AT3G50060	inconsistent
homomethionine biosynthesis	ARR10	AT4G31920	inconsistent
homomethionine biosynthesis	AGL15	AT5G13790	inconsistent
homomethionine biosynthesis	TGA1	AT5G65210	inconsistent
hydroxycinnamic acid tyramine amides biosynthesis	CDC5	AT1G09770	inconsistent
hydroxycinnamic acid tyramine amides biosynthesis	RAV1(2)	AT1G13260	inconsistent
hydroxycinnamic acid tyramine amides biosynthesis	ATHB1	AT3G01470	inconsistent
hydroxycinnamic acid tyramine amides biosynthesis	AtMYB77	AT3G50060	inconsistent
hydroxycinnamic acid tyramine amides biosynthesis	ARR10	AT4G31920	activation
hydroxycinnamic acid tyramine amides biosynthesis	TGA1	AT5G65210	inhibition
IAA biosynthesis I	RAV1(2)	AT1G13260	inconsistent
IAA biosynthesis I	GT-1	AT1G13450	activation
IAA biosynthesis I	ID1	AT1G25250	inhibition
IAA biosynthesis I	ATHB1	AT3G01470	inconsistent
IAA biosynthesis I	AtMYB77	AT3G50060	inconsistent
IAA biosynthesis I	ARR10	AT4G31920	inconsistent
IAA biosynthesis I	AGL15	AT5G13790	inhibition
IAA biosynthesis I	TGA1	AT5G65210	inconsistent
<i>ent</i>-kaurene biosynthesis	CDC5	AT1G09770	activation
<i>ent</i>-kaurene biosynthesis	RAV1(2)	AT1G13260	inhibition
<i>ent</i>-kaurene biosynthesis	GT-1	AT1G13450	inhibition
<i>ent</i>-kaurene biosynthesis	ARR1	AT3G16857	inhibition
<i>ent</i>-kaurene biosynthesis	ARR10	AT4G31920	activation
<i>ent</i>-kaurene biosynthesis	TGA1	AT5G65210	inhibition
<i>myo</i>-inositol biosynthesis	CDC5	AT1G09770	inhibition
<i>myo</i>-inositol biosynthesis	RAV1(2)	AT1G13260	inconsistent
<i>myo</i>-inositol biosynthesis	GT-1	AT1G13450	inhibition
<i>myo</i>-inositol biosynthesis	ID1	AT1G25250	inhibition
<i>myo</i>-inositol biosynthesis	AtMYC2	AT1G32640	inconsistent
<i>myo</i>-inositol biosynthesis	ABF1	AT1G49720	inconsistent
<i>myo</i>-inositol biosynthesis	ABI5	AT2G36270	inconsistent
<i>myo</i>-inositol biosynthesis	ATHB1	AT3G01470	inconsistent
<i>myo</i>-inositol biosynthesis	GATA-4	AT3G60530	inhibition
<i>myo</i>-inositol biosynthesis	ARR10	AT4G31920	inconsistent
<i>myo</i>-inositol biosynthesis	HY5	AT5G11260	inconsistent
<i>myo</i>-inositol biosynthesis	AGL15	AT5G13790	inconsistent
<i>myo</i>-inositol biosynthesis	E2Fd	AT5G14960	inconsistent
<i>myo</i>-inositol biosynthesis	TGA1	AT5G65210	inconsistent
indole glucosinolate breakdown (active in intact plant cell)	RAV1(2)	AT1G13260	activation
indole glucosinolate breakdown (active in intact plant cell)	GT-1	AT1G13450	activation
indole glucosinolate breakdown (active in intact plant cell)	ATHB1	AT3G01470	inconsistent
indole glucosinolate breakdown (active in intact plant cell)	ARR10	AT4G31920	inhibition
indole glucosinolate breakdown (active in intact plant cell)	AGL15	AT5G13790	activation
indole glucosinolate breakdown (active in intact plant cell)	TGA1	AT5G65210	inconsistent
isoleucine degradation	RAV1(2)	AT1G13260	inconsistent
isoleucine degradation	ID1	AT1G25250	activation
isoleucine degradation	ATHB1	AT3G01470	activation
isoleucine degradation	RAP2.2	AT3G14230	inconsistent
isoleucine degradation	AtMYB77	AT3G50060	activation
isoleucine degradation	WRKY18	AT4G31800	inhibition
isoleucine degradation	ARR10	AT4G31920	activation
isoleucine degradation	GT-3b	AT5G01380	activation
isoleucine degradation	TGA1	AT5G65210	activation
<i>trans</i>-lycopene biosynthesis	RAV1(2)	AT1G13260	inconsistent
<i>trans</i>-lycopene biosynthesis	ABF1	AT1G49720	activation
<i>trans</i>-lycopene biosynthesis	ATHB1	AT3G01470	inconsistent
<i>trans</i>-lycopene biosynthesis	RAP2.2	AT3G14230	inconsistent
<i>trans</i>-lycopene biosynthesis	HY5	AT5G11260	inconsistent
<i>trans</i>-lycopene biosynthesis	TGA1	AT5G65210	inconsistent
kaempferol glucoside biosynthesis (Arabidopsis)	RAV1(2)	AT1G13260	inconsistent
kaempferol glucoside biosynthesis (Arabidopsis)	GT-1	AT1G13450	inconsistent
kaempferol glucoside biosynthesis (Arabidopsis)	ID1	AT1G25250	inhibition
kaempferol glucoside biosynthesis (Arabidopsis)	NAM	AT1G52880	inconsistent
kaempferol glucoside biosynthesis (Arabidopsis)	SPL4	AT1G53160	inconsistent
kaempferol glucoside biosynthesis (Arabidopsis)	ARF1	AT1G59750	inhibition
kaempferol glucoside biosynthesis (Arabidopsis)	ABI5	AT2G36270	inhibition
kaempferol glucoside biosynthesis (Arabidopsis)	BZIP12	AT2G41070	inconsistent
kaempferol glucoside biosynthesis (Arabidopsis)	GATA-2	AT2G45050	inhibition
kaempferol glucoside biosynthesis (Arabidopsis)	SPL1	AT2G47070	inhibition
kaempferol glucoside biosynthesis (Arabidopsis)	ATHB1	AT3G01470	inconsistent
kaempferol glucoside biosynthesis (Arabidopsis)	TAC1	AT3G09290	inhibition
kaempferol glucoside biosynthesis (Arabidopsis)	RAP2.2	AT3G14230	inconsistent
kaempferol glucoside biosynthesis (Arabidopsis)	SPL5	AT3G15270	activation
kaempferol glucoside biosynthesis (Arabidopsis)	ARR1	AT3G16857	inconsistent
kaempferol glucoside biosynthesis (Arabidopsis)	GATA-1	AT3G24050	activation
kaempferol glucoside biosynthesis (Arabidopsis)	AtMYB84	AT3G49690	activation
kaempferol glucoside biosynthesis (Arabidopsis)	AtMYB77	AT3G50060	inconsistent
kaempferol glucoside biosynthesis (Arabidopsis)	GATA-4	AT3G60530	inconsistent
kaempferol glucoside biosynthesis (Arabidopsis)	ARR10	AT4G31920	inconsistent
kaempferol glucoside biosynthesis (Arabidopsis)	GATA-3	AT4G34680	inconsistent
kaempferol glucoside biosynthesis (Arabidopsis)	AGL15	AT5G13790	inconsistent
kaempferol glucoside biosynthesis (Arabidopsis)	TGA1	AT5G65210	inconsistent
kaempferol glucoside biosynthesis (Arabidopsis)	ATHB5	AT5G65310	inconsistent
leucine biosynthesis	RAV1(2)	AT1G13260	inconsistent
leucine biosynthesis	GT-1	AT1G13450	inhibition
leucine biosynthesis	ID1	AT1G25250	inhibition
leucine biosynthesis	AtSPL3	AT2G33810	inconsistent
leucine biosynthesis	ABI5	AT2G36270	inhibition
leucine biosynthesis	BZIP12	AT2G41070	inconsistent
leucine biosynthesis	ATHB1	AT3G01470	inconsistent
leucine biosynthesis	RAP2.2	AT3G14230	inconsistent
leucine biosynthesis	GATA-1	AT3G24050	inhibition
leucine biosynthesis	AtMYB77	AT3G50060	inconsistent
leucine biosynthesis	ARR10	AT4G31920	inconsistent
leucine biosynthesis	AGL15	AT5G13790	inconsistent
leucine biosynthesis	TGA1	AT5G65210	inconsistent
leucodelphinidin biosynthesis	AtLHY	AT1G01060	inhibition
leucodelphinidin biosynthesis	RAV1(2)	AT1G13260	inconsistent
leucodelphinidin biosynthesis	GT-1	AT1G13450	inconsistent
leucodelphinidin biosynthesis	ID1	AT1G25250	inconsistent
leucodelphinidin biosynthesis	AtLEC2	AT1G28300	inhibition
leucodelphinidin biosynthesis	AtERF-3	AT1G50640	inhibition
leucodelphinidin biosynthesis	ARF1	AT1G59750	inhibition
leucodelphinidin biosynthesis	WRKY6	AT1G62300	inconsistent
leucodelphinidin biosynthesis	AtSPL3	AT2G33810	inhibition
leucodelphinidin biosynthesis	GATA-2	AT2G45050	inconsistent
leucodelphinidin biosynthesis	AtCCA1	AT2G46830	inhibition
leucodelphinidin biosynthesis	MYB2	AT2G47190	inconsistent
leucodelphinidin biosynthesis	ATHB1	AT3G01470	inconsistent
leucodelphinidin biosynthesis	RAP2.2	AT3G14230	inconsistent
leucodelphinidin biosynthesis	ARR1	AT3G16857	activation
leucodelphinidin biosynthesis	GATA-1	AT3G24050	inconsistent
leucodelphinidin biosynthesis	AtMYB77	AT3G50060	inconsistent
leucodelphinidin biosynthesis	GATA-4	AT3G60530	inconsistent
leucodelphinidin biosynthesis	ARR2	AT4G16110	inconsistent
leucodelphinidin biosynthesis	WRKY18	AT4G31800	inconsistent
leucodelphinidin biosynthesis	ARR10	AT4G31920	inconsistent
leucodelphinidin biosynthesis	GATA-3	AT4G34680	inconsistent
leucodelphinidin biosynthesis	GT-3b	AT5G01380	inconsistent
leucodelphinidin biosynthesis	HY5	AT5G11260	inconsistent
leucodelphinidin biosynthesis	AtTINY2	AT5G11590	activation
leucodelphinidin biosynthesis	AGL15	AT5G13790	inconsistent
leucodelphinidin biosynthesis	AtWER	AT5G14750	activation
leucodelphinidin biosynthesis	TGA1	AT5G65210	inconsistent
leucodelphinidin biosynthesis	ATHB5	AT5G65310	inconsistent
leucodelphinidin biosynthesis	AtMYB44	AT5G67300	inconsistent
leucopelargonidin and leucocyanidin biosynthesis	AtLHY	AT1G01060	inhibition
leucopelargonidin and leucocyanidin biosynthesis	RAV1(2)	AT1G13260	inconsistent
leucopelargonidin and leucocyanidin biosynthesis	GT-1	AT1G13450	inconsistent
leucopelargonidin and leucocyanidin biosynthesis	ID1	AT1G25250	inconsistent
leucopelargonidin and leucocyanidin biosynthesis	AtLEC2	AT1G28300	inhibition
leucopelargonidin and leucocyanidin biosynthesis	AtERF-3	AT1G50640	inhibition
leucopelargonidin and leucocyanidin biosynthesis	ARF1	AT1G59750	inhibition
leucopelargonidin and leucocyanidin biosynthesis	WRKY6	AT1G62300	inconsistent
leucopelargonidin and leucocyanidin biosynthesis	AtSPL3	AT2G33810	inhibition
leucopelargonidin and leucocyanidin biosynthesis	GATA-2	AT2G45050	inconsistent
leucopelargonidin and leucocyanidin biosynthesis	AtCCA1	AT2G46830	inhibition
leucopelargonidin and leucocyanidin biosynthesis	MYB2	AT2G47190	inconsistent
leucopelargonidin and leucocyanidin biosynthesis	ATHB1	AT3G01470	inconsistent
leucopelargonidin and leucocyanidin biosynthesis	RAP2.2	AT3G14230	inconsistent
leucopelargonidin and leucocyanidin biosynthesis	ARR1	AT3G16857	activation
leucopelargonidin and leucocyanidin biosynthesis	GATA-1	AT3G24050	inconsistent
leucopelargonidin and leucocyanidin biosynthesis	AtMYB77	AT3G50060	inconsistent
leucopelargonidin and leucocyanidin biosynthesis	GATA-4	AT3G60530	inconsistent
leucopelargonidin and leucocyanidin biosynthesis	ARR2	AT4G16110	inconsistent
leucopelargonidin and leucocyanidin biosynthesis	WRKY18	AT4G31800	inconsistent
leucopelargonidin and leucocyanidin biosynthesis	ARR10	AT4G31920	inconsistent
leucopelargonidin and leucocyanidin biosynthesis	GATA-3	AT4G34680	inconsistent
leucopelargonidin and leucocyanidin biosynthesis	GT-3b	AT5G01380	inconsistent
leucopelargonidin and leucocyanidin biosynthesis	HY5	AT5G11260	inconsistent
leucopelargonidin and leucocyanidin biosynthesis	AtTINY2	AT5G11590	activation
leucopelargonidin and leucocyanidin biosynthesis	AGL15	AT5G13790	inconsistent
leucopelargonidin and leucocyanidin biosynthesis	AtWER	AT5G14750	activation
leucopelargonidin and leucocyanidin biosynthesis	TGA1	AT5G65210	inconsistent
leucopelargonidin and leucocyanidin biosynthesis	ATHB5	AT5G65310	inconsistent
leucopelargonidin and leucocyanidin biosynthesis	AtMYB44	AT5G67300	inconsistent
linalool biosynthesis	RAV1(2)	AT1G13260	inconsistent
linalool biosynthesis	AtSPL3	AT2G33810	activation
linalool biosynthesis	MYB2	AT2G47190	inhibition
linalool biosynthesis	ATHB1	AT3G01470	activation
linalool biosynthesis	ARR2	AT4G16110	activation
linalool biosynthesis	WRKY18	AT4G31800	activation
linalool biosynthesis	ARR10	AT4G31920	activation
linalool biosynthesis	TGA1	AT5G65210	inconsistent
linalool biosynthesis	ATHB5	AT5G65310	activation
lipid-dependent phytate biosynthesis I (via Ins(1,4,5)P<sub>3</sub>)	RAV1(2)	AT1G13260	inhibition
lipid-dependent phytate biosynthesis I (via Ins(1,4,5)P<sub>3</sub>)	GT-1	AT1G13450	activation
lipid-dependent phytate biosynthesis I (via Ins(1,4,5)P<sub>3</sub>)	ATHB1	AT3G01470	inconsistent
lipid-dependent phytate biosynthesis I (via Ins(1,4,5)P<sub>3</sub>)	ARR10	AT4G31920	activation
lipid-dependent phytate biosynthesis I (via Ins(1,4,5)P<sub>3</sub>)	HY5	AT5G11260	activation
lipid-dependent phytate biosynthesis I (via Ins(1,4,5)P<sub>3</sub>)	TGA1	AT5G65210	activation
lipid-dependent phytate biosynthesis II (via Ins(1,3,4)P<sub>3</sub>)	RAV1(2)	AT1G13260	inhibition
lipid-dependent phytate biosynthesis II (via Ins(1,3,4)P<sub>3</sub>)	GT-1	AT1G13450	activation
lipid-dependent phytate biosynthesis II (via Ins(1,3,4)P<sub>3</sub>)	ATHB1	AT3G01470	inconsistent
lipid-dependent phytate biosynthesis II (via Ins(1,3,4)P<sub>3</sub>)	ARR10	AT4G31920	activation
lipid-dependent phytate biosynthesis II (via Ins(1,3,4)P<sub>3</sub>)	HY5	AT5G11260	activation
lipid-dependent phytate biosynthesis II (via Ins(1,3,4)P<sub>3</sub>)	TGA1	AT5G65210	inconsistent
lipid-independent phytate biosynthesis	CDC5	AT1G09770	inhibition
lipid-independent phytate biosynthesis	RAV1(2)	AT1G13260	inconsistent
lipid-independent phytate biosynthesis	GT-1	AT1G13450	activation
lipid-independent phytate biosynthesis	ID1	AT1G25250	inhibition
lipid-independent phytate biosynthesis	AtMYC2	AT1G32640	inconsistent
lipid-independent phytate biosynthesis	ABF1	AT1G49720	inconsistent
lipid-independent phytate biosynthesis	ABI5	AT2G36270	inconsistent
lipid-independent phytate biosynthesis	ATHB1	AT3G01470	inconsistent
lipid-independent phytate biosynthesis	AtMYB77	AT3G50060	inhibition
lipid-independent phytate biosynthesis	ARR10	AT4G31920	inconsistent
lipid-independent phytate biosynthesis	HY5	AT5G11260	inconsistent
lipid-independent phytate biosynthesis	AGL15	AT5G13790	inconsistent
lipid-independent phytate biosynthesis	E2Fd	AT5G14960	inconsistent
lipid-independent phytate biosynthesis	TGA1	AT5G65210	inconsistent
lipid-independent phytate biosynthesis	ATHB5	AT5G65310	inhibition
1,4-dihydroxy-2-naphthoate biosynthesis II (plants)	CDC5	AT1G09770	inhibition
1,4-dihydroxy-2-naphthoate biosynthesis II (plants)	RAV1(2)	AT1G13260	inconsistent
1,4-dihydroxy-2-naphthoate biosynthesis II (plants)	ATHB1	AT3G01470	inconsistent
1,4-dihydroxy-2-naphthoate biosynthesis II (plants)	AtMYB77	AT3G50060	activation
1,4-dihydroxy-2-naphthoate biosynthesis II (plants)	WRKY18	AT4G31800	inconsistent
1,4-dihydroxy-2-naphthoate biosynthesis II (plants)	ARR10	AT4G31920	inconsistent
1,4-dihydroxy-2-naphthoate biosynthesis II (plants)	HY5	AT5G11260	inconsistent
1,4-dihydroxy-2-naphthoate biosynthesis II (plants)	TGA1	AT5G65210	inconsistent
1,4-dihydroxy-2-naphthoate biosynthesis II (plants)	ATHB5	AT5G65310	inconsistent
ajugose biosynthesis (galactinol-dependent)	RAV1(2)	AT1G13260	inconsistent
ajugose biosynthesis (galactinol-dependent)	ID1	AT1G25250	inhibition
ajugose biosynthesis (galactinol-dependent)	ATHB1	AT3G01470	inconsistent
ajugose biosynthesis (galactinol-dependent)	RAP2.2	AT3G14230	inconsistent
ajugose biosynthesis (galactinol-dependent)	ARR2	AT4G16110	inhibition
ajugose biosynthesis (galactinol-dependent)	ARR10	AT4G31920	activation
ajugose biosynthesis (galactinol-dependent)	TGA1	AT5G65210	inconsistent
lupeol biosynthesis	RAV1(2)	AT1G13260	inconsistent
lupeol biosynthesis	ANAC019	AT1G52890	inconsistent
lupeol biosynthesis	GATA-2	AT2G45050	inconsistent
lupeol biosynthesis	ATHB1	AT3G01470	inconsistent
lupeol biosynthesis	ANAC055	AT3G15500	inconsistent
lupeol biosynthesis	GATA-1	AT3G24050	inhibition
lupeol biosynthesis	AtMYB77	AT3G50060	inconsistent
lupeol biosynthesis	GATA-4	AT3G60530	inconsistent
lupeol biosynthesis	ANAC072	AT4G27410	inconsistent
lupeol biosynthesis	WRKY18	AT4G31800	inconsistent
lupeol biosynthesis	ARR10	AT4G31920	inconsistent
lupeol biosynthesis	GATA-3	AT4G34680	activation
lupeol biosynthesis	GT-3b	AT5G01380	activation
lupeol biosynthesis	AtWER	AT5G14750	activation
lupeol biosynthesis	TGA1	AT5G65210	inconsistent
lupeol biosynthesis	ATHB5	AT5G65310	activation
lutein biosynthesis	RAV1(2)	AT1G13260	inconsistent
lutein biosynthesis	GT-1	AT1G13450	activation
lutein biosynthesis	SPL4	AT1G53160	inconsistent
lutein biosynthesis	WRKY6	AT1G62300	inconsistent
lutein biosynthesis	WRKY40	AT1G80840	inconsistent
lutein biosynthesis	AGL3	AT2G03710	activation
lutein biosynthesis	MYB2	AT2G47190	activation
lutein biosynthesis	ATHB1	AT3G01470	inconsistent
lutein biosynthesis	RAP2.2	AT3G14230	inhibition
lutein biosynthesis	ARR2	AT4G16110	activation
lutein biosynthesis	WRKY18	AT4G31800	inconsistent
lutein biosynthesis	ARR10	AT4G31920	inhibition
lutein biosynthesis	HY5	AT5G11260	inconsistent
lutein biosynthesis	AGL15	AT5G13790	inhibition
lutein biosynthesis	TGA1	AT5G65210	inconsistent
luteolin biosynthesis	RAV1(2)	AT1G13260	inconsistent
luteolin biosynthesis	GT-1	AT1G13450	inhibition
luteolin biosynthesis	ID1	AT1G25250	inhibition
luteolin biosynthesis	ATHB1	AT3G01470	inconsistent
luteolin biosynthesis	AtMYB77	AT3G50060	activation
luteolin biosynthesis	ARR10	AT4G31920	activation
luteolin biosynthesis	AGL15	AT5G13790	activation
luteolin biosynthesis	TGA1	AT5G65210	inconsistent
lysine degradation II	RAV1(2)	AT1G13260	inconsistent
lysine degradation II	ID1	AT1G25250	activation
lysine degradation II	ATHB1	AT3G01470	activation
lysine degradation II	RAP2.2	AT3G14230	inconsistent
lysine degradation II	AtMYB77	AT3G50060	activation
lysine degradation II	WRKY18	AT4G31800	inhibition
lysine degradation II	ARR10	AT4G31920	activation
lysine degradation II	GT-3b	AT5G01380	activation
lysine degradation II	TGA1	AT5G65210	activation
marneral biosynthesis	RAV1(2)	AT1G13260	inconsistent
marneral biosynthesis	ANAC019	AT1G52890	inconsistent
marneral biosynthesis	ATHB1	AT3G01470	activation
marneral biosynthesis	ANAC055	AT3G15500	inconsistent
marneral biosynthesis	ANAC072	AT4G27410	inconsistent
marneral biosynthesis	ARR10	AT4G31920	activation
ajugose biosynthesis II (galactinol-independent)	RAV1(2)	AT1G13260	inconsistent
ajugose biosynthesis II (galactinol-independent)	ID1	AT1G25250	inhibition
ajugose biosynthesis II (galactinol-independent)	ATHB1	AT3G01470	inconsistent
ajugose biosynthesis II (galactinol-independent)	RAP2.2	AT3G14230	inconsistent
ajugose biosynthesis II (galactinol-independent)	ARR2	AT4G16110	inhibition
ajugose biosynthesis II (galactinol-independent)	ARR10	AT4G31920	inconsistent
ajugose biosynthesis II (galactinol-independent)	TGA1	AT5G65210	inconsistent
methylerythritol phosphate pathway	RAV1(2)	AT1G13260	inconsistent
methylerythritol phosphate pathway	GT-1	AT1G13450	activation
methylerythritol phosphate pathway	NAM	AT1G52880	inhibition
methylerythritol phosphate pathway	AtSPL3	AT2G33810	inconsistent
methylerythritol phosphate pathway	ATHB1	AT3G01470	inconsistent
methylerythritol phosphate pathway	GATA-1	AT3G24050	inhibition
methylerythritol phosphate pathway	AtMYB77	AT3G50060	inhibition
methylerythritol phosphate pathway	ARR2	AT4G16110	activation
methylerythritol phosphate pathway	ARR10	AT4G31920	inconsistent
methylerythritol phosphate pathway	AGL15	AT5G13790	activation
methylerythritol phosphate pathway	TGA1	AT5G65210	inconsistent
methylquercetin biosynthesis	RAV1(2)	AT1G13260	inconsistent
methylquercetin biosynthesis	AGL3	AT2G03710	inconsistent
methylquercetin biosynthesis	ATHB1	AT3G01470	inconsistent
methylquercetin biosynthesis	RAP2.2	AT3G14230	inconsistent
methylquercetin biosynthesis	ARR1	AT3G16857	inhibition
methylquercetin biosynthesis	ARR2	AT4G16110	inconsistent
methylquercetin biosynthesis	ARR10	AT4G31920	inconsistent
methylquercetin biosynthesis	GT-3b	AT5G01380	inconsistent
methylquercetin biosynthesis	AGL15	AT5G13790	activation
methylquercetin biosynthesis	TGA1	AT5G65210	inconsistent
mevalonate pathway	RAV1(2)	AT1G13260	inconsistent
mevalonate pathway	GT-1	AT1G13450	activation
mevalonate pathway	ID1	AT1G25250	activation
mevalonate pathway	MYB2	AT2G47190	inhibition
mevalonate pathway	ATHB1	AT3G01470	inconsistent
mevalonate pathway	RAP2.2	AT3G14230	inconsistent
mevalonate pathway	AtERF-4	AT3G15210	activation
mevalonate pathway	ABI3	AT3G24650	inhibition
mevalonate pathway	AtMYB77	AT3G50060	activation
mevalonate pathway	WRKY18	AT4G31800	inhibition
mevalonate pathway	ARR10	AT4G31920	activation
mevalonate pathway	GT-3b	AT5G01380	activation
mevalonate pathway	AGL15	AT5G13790	inconsistent
mevalonate pathway	AtWER	AT5G14750	activation
mevalonate pathway	E2Fd	AT5G14960	inhibition
mevalonate pathway	TGA1	AT5G65210	inconsistent
monolignol glucosides biosynthesis	RAV1(2)	AT1G13260	inconsistent
monolignol glucosides biosynthesis	ID1	AT1G25250	activation
monolignol glucosides biosynthesis	GATA-2	AT2G45050	inhibition
monolignol glucosides biosynthesis	ATHB1	AT3G01470	inconsistent
monolignol glucosides biosynthesis	GATA-1	AT3G24050	inhibition
monolignol glucosides biosynthesis	GATA-4	AT3G60530	inconsistent
monolignol glucosides biosynthesis	ARR2	AT4G16110	inhibition
monolignol glucosides biosynthesis	AGL15	AT5G13790	inhibition
monolignol glucosides biosynthesis	TGA1	AT5G65210	inconsistent
monoterpene biosynthesis	RAV1(2)	AT1G13260	inconsistent
monoterpene biosynthesis	NAM	AT1G52880	inconsistent
monoterpene biosynthesis	SPL4	AT1G53160	inhibition
monoterpene biosynthesis	AGL3	AT2G03710	activation
monoterpene biosynthesis	ATHB1	AT3G01470	inconsistent
monoterpene biosynthesis	ARR10	AT4G31920	activation
monoterpene biosynthesis	AGL15	AT5G13790	inhibition
monoterpene biosynthesis	SPL7	AT5G18830	inhibition
monoterpene biosynthesis	TGA1	AT5G65210	inconsistent
nonaprenyl diphosphate biosynthesis	RAV1(2)	AT1G13260	inconsistent
nonaprenyl diphosphate biosynthesis	GT-1	AT1G13450	activation
nonaprenyl diphosphate biosynthesis	AGL3	AT2G03710	activation
nonaprenyl diphosphate biosynthesis	MYB2	AT2G47190	inconsistent
nonaprenyl diphosphate biosynthesis	ATHB1	AT3G01470	inconsistent
nonaprenyl diphosphate biosynthesis	RAP2.2	AT3G14230	activation
nonaprenyl diphosphate biosynthesis	ARR2	AT4G16110	activation
nonaprenyl diphosphate biosynthesis	WRKY18	AT4G31800	inconsistent
nonaprenyl diphosphate biosynthesis	ARR10	AT4G31920	activation
nonaprenyl diphosphate biosynthesis	GT-3b	AT5G01380	inhibition
nonaprenyl diphosphate biosynthesis	TGA1	AT5G65210	inconsistent
nonaprenyl diphosphate biosynthesis	ATHB5	AT5G65310	activation
oxidative ethanol degradation I	RAV1(2)	AT1G13260	inconsistent
oxidative ethanol degradation I	ID1	AT1G25250	activation
oxidative ethanol degradation I	AtMYC2	AT1G32640	inconsistent
oxidative ethanol degradation I	ABF1	AT1G49720	inconsistent
oxidative ethanol degradation I	ABI5	AT2G36270	activation
oxidative ethanol degradation I	MYB2	AT2G47190	inconsistent
oxidative ethanol degradation I	RAP2.2	AT3G14230	activation
oxidative ethanol degradation I	ARR10	AT4G31920	inhibition
oxidative ethanol degradation I	HY5	AT5G11260	inconsistent
oxidative ethanol degradation III	RAV1(2)	AT1G13260	inconsistent
oxidative ethanol degradation III	ID1	AT1G25250	activation
oxidative ethanol degradation III	AtMYC2	AT1G32640	inconsistent
oxidative ethanol degradation III	ABF1	AT1G49720	inconsistent
oxidative ethanol degradation III	ABI5	AT2G36270	activation
oxidative ethanol degradation III	MYB2	AT2G47190	inconsistent
oxidative ethanol degradation III	RAP2.2	AT3G14230	activation
oxidative ethanol degradation III	ARR10	AT4G31920	inhibition
oxidative ethanol degradation III	HY5	AT5G11260	inconsistent
pelargonidin conjugates biosynthesis	RAV1(2)	AT1G13260	inconsistent
pelargonidin conjugates biosynthesis	MYB2	AT2G47190	inconsistent
pelargonidin conjugates biosynthesis	ATHB1	AT3G01470	inconsistent
pelargonidin conjugates biosynthesis	ARR10	AT4G31920	activation
phaseic acid biosynthesis	RAV1(2)	AT1G13260	inconsistent
phaseic acid biosynthesis	ID1	AT1G25250	inconsistent
phaseic acid biosynthesis	AGL3	AT2G03710	inconsistent
phaseic acid biosynthesis	AtSPL3	AT2G33810	inconsistent
phaseic acid biosynthesis	MYB2	AT2G47190	inconsistent
phaseic acid biosynthesis	ATHB1	AT3G01470	inconsistent
phaseic acid biosynthesis	DREB1A	AT4G25480	inhibition
phaseic acid biosynthesis	WRKY18	AT4G31800	inconsistent
phaseic acid biosynthesis	ARR10	AT4G31920	inconsistent
phaseic acid biosynthesis	DREB2A	AT5G05410	inconsistent
phaseic acid biosynthesis	TGA1	AT5G65210	inconsistent
phenylalanine degradation III	RAV1(2)	AT1G13260	inconsistent
phenylalanine degradation III	ATHB1	AT3G01470	inconsistent
phenylalanine degradation III	ARR10	AT4G31920	activation
phenylethanol biosynthesis	RAV1(2)	AT1G13260	inconsistent
phenylethanol biosynthesis	ATHB1	AT3G01470	inconsistent
phenylethanol biosynthesis	ARR10	AT4G31920	activation
phenylpropanoid biosynthesis	CDC5	AT1G09770	activation
phenylpropanoid biosynthesis	RAV1(2)	AT1G13260	inconsistent
phenylpropanoid biosynthesis	GT-1	AT1G13450	inconsistent
phenylpropanoid biosynthesis	ID1	AT1G25250	inconsistent
phenylpropanoid biosynthesis	AtLEC2	AT1G28300	inconsistent
phenylpropanoid biosynthesis	AtMYC2	AT1G32640	inconsistent
phenylpropanoid biosynthesis	ABF1	AT1G49720	inconsistent
phenylpropanoid biosynthesis	GT-2	AT1G76890	inconsistent
phenylpropanoid biosynthesis	WRKY40	AT1G80840	inconsistent
phenylpropanoid biosynthesis	ABI5	AT2G36270	activation
phenylpropanoid biosynthesis	BZIP12	AT2G41070	inhibition
phenylpropanoid biosynthesis	GATA-2	AT2G45050	inconsistent
phenylpropanoid biosynthesis	MYB2	AT2G47190	inconsistent
phenylpropanoid biosynthesis	ATHB1	AT3G01470	inconsistent
phenylpropanoid biosynthesis	TAC1	AT3G09290	activation
phenylpropanoid biosynthesis	RAP2.2	AT3G14230	inconsistent
phenylpropanoid biosynthesis	ARR1	AT3G16857	inconsistent
phenylpropanoid biosynthesis	GATA-1	AT3G24050	inhibition
phenylpropanoid biosynthesis	AtMYB77	AT3G50060	inconsistent
phenylpropanoid biosynthesis	AGL1	AT3G58780	activation
phenylpropanoid biosynthesis	GATA-4	AT3G60530	inconsistent
phenylpropanoid biosynthesis	ARR2	AT4G16110	inconsistent
phenylpropanoid biosynthesis	DREB1C	AT4G25470	inconsistent
phenylpropanoid biosynthesis	DREB1A	AT4G25480	inconsistent
phenylpropanoid biosynthesis	DREB1B	AT4G25490	inconsistent
phenylpropanoid biosynthesis	WRKY18	AT4G31800	inconsistent
phenylpropanoid biosynthesis	ARR10	AT4G31920	inconsistent
phenylpropanoid biosynthesis	GATA-3	AT4G34680	activation
phenylpropanoid biosynthesis	GT-3b	AT5G01380	inconsistent
phenylpropanoid biosynthesis	DREB2A	AT5G05410	inconsistent
phenylpropanoid biosynthesis	HY5	AT5G11260	inconsistent
phenylpropanoid biosynthesis	AtTINY2	AT5G11590	inconsistent
phenylpropanoid biosynthesis	AGL15	AT5G13790	inconsistent
phenylpropanoid biosynthesis	AtWER	AT5G14750	inconsistent
phenylpropanoid biosynthesis	TGA1	AT5G65210	inconsistent
phenylpropanoid biosynthesis	ATHB5	AT5G65310	inconsistent
phenylpropanoid biosynthesis, initial reactions	RAV1(2)	AT1G13260	inconsistent
phenylpropanoid biosynthesis, initial reactions	GT-1	AT1G13450	inconsistent
phenylpropanoid biosynthesis, initial reactions	ID1	AT1G25250	inconsistent
phenylpropanoid biosynthesis, initial reactions	AtLEC2	AT1G28300	activation
phenylpropanoid biosynthesis, initial reactions	AtERF-3	AT1G50640	inhibition
phenylpropanoid biosynthesis, initial reactions	MYB2	AT2G47190	inconsistent
phenylpropanoid biosynthesis, initial reactions	ATHB1	AT3G01470	inconsistent
phenylpropanoid biosynthesis, initial reactions	RAP2.2	AT3G14230	inconsistent
phenylpropanoid biosynthesis, initial reactions	AtERF-4	AT3G15210	inconsistent
phenylpropanoid biosynthesis, initial reactions	AtERF-1	AT4G17500	inconsistent
phenylpropanoid biosynthesis, initial reactions	ARR10	AT4G31920	inconsistent
phenylpropanoid biosynthesis, initial reactions	GT-3b	AT5G01380	inconsistent
phenylpropanoid biosynthesis, initial reactions	AGL15	AT5G13790	inconsistent
phenylpropanoid biosynthesis, initial reactions	AtERF-2	AT5G47220	inconsistent
phenylpropanoid biosynthesis, initial reactions	AtERF-5	AT5G47230	activation
phenylpropanoid biosynthesis, initial reactions	TGA1	AT5G65210	inconsistent
aldehyde oxidation I	RAV1(2)	AT1G13260	inconsistent
aldehyde oxidation I	ID1	AT1G25250	inhibition
aldehyde oxidation I	ATHB1	AT3G01470	inconsistent
aldehyde oxidation I	AtMYB77	AT3G50060	inconsistent
aldehyde oxidation I	ARR10	AT4G31920	activation
aldehyde oxidation I	TGA1	AT5G65210	inconsistent
photorespiration	RAV1(2)	AT1G13260	inconsistent
photorespiration	ARR10	AT4G31920	activation
photorespiration	AGL15	AT5G13790	activation
photorespiration	TGA1	AT5G65210	inconsistent
photosynthesis	RAV1(2)	AT1G13260	inconsistent
photosynthesis	ARR10	AT4G31920	activation
photosynthesis	AGL15	AT5G13790	activation
photosynthesis	TGA1	AT5G65210	inconsistent
phylloquinone biosynthesis	RAV1(2)	AT1G13260	inconsistent
phylloquinone biosynthesis	WRKY40	AT1G80840	inhibition
phylloquinone biosynthesis	ATHB1	AT3G01470	inhibition
phylloquinone biosynthesis	WRKY18	AT4G31800	inconsistent
phylloquinone biosynthesis	TGA1	AT5G65210	inhibition
phytate degradation I	RAV1(2)	AT1G13260	inconsistent
phytate degradation I	GT-1	AT1G13450	inhibition
phytate degradation I	ATHB1	AT3G01470	inconsistent
phytate degradation I	GATA-4	AT3G60530	inhibition
phytate degradation I	ARR10	AT4G31920	activation
phytate degradation I	AGL15	AT5G13790	activation
phytate degradation I	TGA1	AT5G65210	inconsistent
phytate degradation II	RAV1(2)	AT1G13260	inconsistent
phytate degradation II	ATHB1	AT3G01470	inconsistent
phytate degradation II	AGL15	AT5G13790	activation
phytate degradation II	TGA1	AT5G65210	inconsistent
phytol salvage pathway	RAV1(2)	AT1G13260	inconsistent
phytol salvage pathway	ATHB1	AT3G01470	activation
phytol salvage pathway	TAC1	AT3G09290	inhibition
phytol salvage pathway	AtMYB77	AT3G50060	inconsistent
phytol salvage pathway	ARR10	AT4G31920	inhibition
phytol salvage pathway	TGA1	AT5G65210	inconsistent
phytol salvage pathway	ATHB5	AT5G65310	inconsistent
phytyl-PP biosynthesis	RAV1(2)	AT1G13260	activation
phytyl-PP biosynthesis	ID1	AT1G25250	inhibition
phytyl-PP biosynthesis	ATHB1	AT3G01470	inconsistent
phytyl-PP biosynthesis	RAP2.2	AT3G14230	inhibition
phytyl-PP biosynthesis	GATA-1	AT3G24050	inhibition
phytyl-PP biosynthesis	AtMYB77	AT3G50060	activation
phytyl-PP biosynthesis	ARR10	AT4G31920	activation
plastoquinone-<i>9</i> biosynthesis	RAV1(2)	AT1G13260	inconsistent
plastoquinone-<i>9</i> biosynthesis	GT-1	AT1G13450	activation
plastoquinone-<i>9</i> biosynthesis	AtSPL3	AT2G33810	inconsistent
plastoquinone-<i>9</i> biosynthesis	ATHB1	AT3G01470	inconsistent
plastoquinone-<i>9</i> biosynthesis	ARR10	AT4G31920	inhibition
plastoquinone-<i>9</i> biosynthesis	E2Fd	AT5G14960	inhibition
plastoquinone-<i>9</i> biosynthesis	TGA1	AT5G65210	inhibition
plastoquinone-<i>9</i> biosynthesis	ATHB5	AT5G65310	activation
polyisoprenoid biosynthesis	RAV1(2)	AT1G13260	inconsistent
polyisoprenoid biosynthesis	AGL3	AT2G03710	activation
polyisoprenoid biosynthesis	AtSPL3	AT2G33810	activation
polyisoprenoid biosynthesis	MYB2	AT2G47190	inhibition
polyisoprenoid biosynthesis	ATHB1	AT3G01470	inconsistent
polyisoprenoid biosynthesis	RAP2.2	AT3G14230	activation
polyisoprenoid biosynthesis	ARR2	AT4G16110	activation
polyisoprenoid biosynthesis	WRKY18	AT4G31800	activation
polyisoprenoid biosynthesis	ARR10	AT4G31920	activation
polyisoprenoid biosynthesis	TGA1	AT5G65210	inconsistent
polyisoprenoid biosynthesis	ATHB5	AT5G65310	activation
proanthocyanidin biosynthesis from flavanols	RAV1(2)	AT1G13260	inconsistent
proanthocyanidin biosynthesis from flavanols	ID1	AT1G25250	activation
proanthocyanidin biosynthesis from flavanols	ATHB1	AT3G01470	activation
proanthocyanidin biosynthesis from flavanols	ARR2	AT4G16110	inhibition
proanthocyanidin biosynthesis from flavanols	ARR10	AT4G31920	inhibition
aliphatic glucosinolate biosynthesis, side chain elongation cycle	RAV1(2)	AT1G13260	inconsistent
aliphatic glucosinolate biosynthesis, side chain elongation cycle	GT-1	AT1G13450	inhibition
aliphatic glucosinolate biosynthesis, side chain elongation cycle	ID1	AT1G25250	inhibition
aliphatic glucosinolate biosynthesis, side chain elongation cycle	AtSPL3	AT2G33810	inconsistent
aliphatic glucosinolate biosynthesis, side chain elongation cycle	ABI5	AT2G36270	inhibition
aliphatic glucosinolate biosynthesis, side chain elongation cycle	BZIP12	AT2G41070	inconsistent
aliphatic glucosinolate biosynthesis, side chain elongation cycle	ATHB1	AT3G01470	inconsistent
aliphatic glucosinolate biosynthesis, side chain elongation cycle	RAP2.2	AT3G14230	inconsistent
aliphatic glucosinolate biosynthesis, side chain elongation cycle	GATA-1	AT3G24050	inhibition
aliphatic glucosinolate biosynthesis, side chain elongation cycle	AtMYB77	AT3G50060	inconsistent
aliphatic glucosinolate biosynthesis, side chain elongation cycle	ARR10	AT4G31920	inconsistent
aliphatic glucosinolate biosynthesis, side chain elongation cycle	AGL15	AT5G13790	inconsistent
aliphatic glucosinolate biosynthesis, side chain elongation cycle	TGA1	AT5G65210	inconsistent
quercetin glucoside biosynthesis	AtLHY	AT1G01060	inconsistent
quercetin glucoside biosynthesis	RAV1(2)	AT1G13260	inconsistent
quercetin glucoside biosynthesis	GT-1	AT1G13450	inconsistent
quercetin glucoside biosynthesis	ID1	AT1G25250	inhibition
quercetin glucoside biosynthesis	AtLEC2	AT1G28300	inhibition
quercetin glucoside biosynthesis	ABF1	AT1G49720	inconsistent
quercetin glucoside biosynthesis	NAM	AT1G52880	inconsistent
quercetin glucoside biosynthesis	SPL4	AT1G53160	inconsistent
quercetin glucoside biosynthesis	ARF1	AT1G59750	inconsistent
quercetin glucoside biosynthesis	WRKY6	AT1G62300	inconsistent
quercetin glucoside biosynthesis	AtSPL3	AT2G33810	inconsistent
quercetin glucoside biosynthesis	ABI5	AT2G36270	inhibition
quercetin glucoside biosynthesis	BZIP12	AT2G41070	inconsistent
quercetin glucoside biosynthesis	GATA-2	AT2G45050	inconsistent
quercetin glucoside biosynthesis	AtCCA1	AT2G46830	inhibition
quercetin glucoside biosynthesis	SPL1	AT2G47070	inhibition
quercetin glucoside biosynthesis	MYB2	AT2G47190	inconsistent
quercetin glucoside biosynthesis	ATHB1	AT3G01470	inconsistent
quercetin glucoside biosynthesis	TAC1	AT3G09290	inhibition
quercetin glucoside biosynthesis	RAP2.2	AT3G14230	inconsistent
quercetin glucoside biosynthesis	SPL5	AT3G15270	activation
quercetin glucoside biosynthesis	ARR1	AT3G16857	inconsistent
quercetin glucoside biosynthesis	GATA-1	AT3G24050	inconsistent
quercetin glucoside biosynthesis	AtMYB84	AT3G49690	activation
quercetin glucoside biosynthesis	AtMYB77	AT3G50060	inconsistent
quercetin glucoside biosynthesis	GATA-4	AT3G60530	inconsistent
quercetin glucoside biosynthesis	ARR2	AT4G16110	inconsistent
quercetin glucoside biosynthesis	DREB1A	AT4G25480	inconsistent
quercetin glucoside biosynthesis	ARR10	AT4G31920	inconsistent
quercetin glucoside biosynthesis	GATA-3	AT4G34680	inconsistent
quercetin glucoside biosynthesis	DREB2A	AT5G05410	inconsistent
quercetin glucoside biosynthesis	HY5	AT5G11260	inconsistent
quercetin glucoside biosynthesis	AGL15	AT5G13790	inconsistent
quercetin glucoside biosynthesis	AtWER	AT5G14750	inhibition
quercetin glucoside biosynthesis	TGA1	AT5G65210	inconsistent
quercetin glucoside biosynthesis	ATHB5	AT5G65310	inconsistent
quercetinsulphates biosynthesis	RAV1(2)	AT1G13260	inconsistent
quercetinsulphates biosynthesis	AGL3	AT2G03710	inconsistent
quercetinsulphates biosynthesis	ATHB1	AT3G01470	inconsistent
quercetinsulphates biosynthesis	RAP2.2	AT3G14230	inconsistent
quercetinsulphates biosynthesis	ARR1	AT3G16857	inhibition
quercetinsulphates biosynthesis	ARR2	AT4G16110	inhibition
quercetinsulphates biosynthesis	ARR10	AT4G31920	inconsistent
quercetinsulphates biosynthesis	GT-3b	AT5G01380	inconsistent
quercetinsulphates biosynthesis	AGL15	AT5G13790	activation
quercetinsulphates biosynthesis	TGA1	AT5G65210	inconsistent
quercetinsulphates biosynthesis	ATHB5	AT5G65310	activation
Rubisco shunt	RAV1(2)	AT1G13260	inconsistent
Rubisco shunt	ARR10	AT4G31920	activation
Rubisco shunt	AGL15	AT5G13790	activation
Rubisco shunt	TGA1	AT5G65210	inconsistent
salicylic acid biosynthesis	CDC5	AT1G09770	inhibition
salicylic acid biosynthesis	RAV1(2)	AT1G13260	inconsistent
salicylic acid biosynthesis	GT-1	AT1G13450	inconsistent
salicylic acid biosynthesis	ID1	AT1G25250	activation
salicylic acid biosynthesis	AtLEC2	AT1G28300	activation
salicylic acid biosynthesis	AtERF-3	AT1G50640	inhibition
salicylic acid biosynthesis	MYB2	AT2G47190	inconsistent
salicylic acid biosynthesis	ATHB1	AT3G01470	inconsistent
salicylic acid biosynthesis	RAP2.2	AT3G14230	inconsistent
salicylic acid biosynthesis	AtERF-4	AT3G15210	inconsistent
salicylic acid biosynthesis	AtERF-1	AT4G17500	inconsistent
salicylic acid biosynthesis	ARR10	AT4G31920	inconsistent
salicylic acid biosynthesis	GT-3b	AT5G01380	inconsistent
salicylic acid biosynthesis	AGL15	AT5G13790	inconsistent
salicylic acid biosynthesis	AtERF-2	AT5G47220	inconsistent
salicylic acid biosynthesis	AtERF-5	AT5G47230	activation
salicylic acid biosynthesis	TGA1	AT5G65210	inconsistent
scopoletin biosynthesis	CDC5	AT1G09770	inconsistent
scopoletin biosynthesis	RAV1(2)	AT1G13260	inconsistent
scopoletin biosynthesis	ID1	AT1G25250	inconsistent
scopoletin biosynthesis	AtLEC2	AT1G28300	inconsistent
scopoletin biosynthesis	AtMYC2	AT1G32640	inconsistent
scopoletin biosynthesis	ABF1	AT1G49720	inconsistent
scopoletin biosynthesis	WRKY6	AT1G62300	inconsistent
scopoletin biosynthesis	ABI5	AT2G36270	activation
scopoletin biosynthesis	GATA-2	AT2G45050	inconsistent
scopoletin biosynthesis	MYB2	AT2G47190	inconsistent
scopoletin biosynthesis	ATHB1	AT3G01470	inconsistent
scopoletin biosynthesis	TAC1	AT3G09290	activation
scopoletin biosynthesis	RAP2.2	AT3G14230	inconsistent
scopoletin biosynthesis	ARR1	AT3G16857	inhibition
scopoletin biosynthesis	GATA-1	AT3G24050	inhibition
scopoletin biosynthesis	AtMYB77	AT3G50060	inconsistent
scopoletin biosynthesis	GATA-4	AT3G60530	inconsistent
scopoletin biosynthesis	ARR2	AT4G16110	inhibition
scopoletin biosynthesis	WRKY18	AT4G31800	inhibition
scopoletin biosynthesis	ARR10	AT4G31920	inconsistent
scopoletin biosynthesis	GATA-3	AT4G34680	activation
scopoletin biosynthesis	GT-3b	AT5G01380	inconsistent
scopoletin biosynthesis	HY5	AT5G11260	inconsistent
scopoletin biosynthesis	AtTINY2	AT5G11590	inconsistent
scopoletin biosynthesis	AGL15	AT5G13790	inhibition
scopoletin biosynthesis	TGA1	AT5G65210	inconsistent
scopoletin biosynthesis	ATHB5	AT5G65310	inconsistent
simple coumarins biosynthesis	RAV1(2)	AT1G13260	inconsistent
simple coumarins biosynthesis	GT-1	AT1G13450	activation
simple coumarins biosynthesis	ID1	AT1G25250	inconsistent
simple coumarins biosynthesis	AtLEC2	AT1G28300	activation
simple coumarins biosynthesis	AtMYC2	AT1G32640	inconsistent
simple coumarins biosynthesis	ABF1	AT1G49720	inconsistent
simple coumarins biosynthesis	AGL3	AT2G03710	inconsistent
simple coumarins biosynthesis	ABI5	AT2G36270	activation
simple coumarins biosynthesis	BZIP12	AT2G41070	inhibition
simple coumarins biosynthesis	GATA-2	AT2G45050	activation
simple coumarins biosynthesis	MYB2	AT2G47190	inconsistent
simple coumarins biosynthesis	ATHB1	AT3G01470	inconsistent
simple coumarins biosynthesis	TAC1	AT3G09290	activation
simple coumarins biosynthesis	RAP2.2	AT3G14230	inconsistent
simple coumarins biosynthesis	ARR1	AT3G16857	inhibition
simple coumarins biosynthesis	GATA-1	AT3G24050	inhibition
simple coumarins biosynthesis	AtMYB77	AT3G50060	inconsistent
simple coumarins biosynthesis	GATA-4	AT3G60530	inconsistent
simple coumarins biosynthesis	ARR2	AT4G16110	inhibition
simple coumarins biosynthesis	WRKY18	AT4G31800	inhibition
simple coumarins biosynthesis	ARR10	AT4G31920	inconsistent
simple coumarins biosynthesis	GATA-3	AT4G34680	activation
simple coumarins biosynthesis	GT-3b	AT5G01380	inconsistent
simple coumarins biosynthesis	HY5	AT5G11260	inconsistent
simple coumarins biosynthesis	AGL15	AT5G13790	inconsistent
simple coumarins biosynthesis	TGA1	AT5G65210	inconsistent
simple coumarins biosynthesis	ATHB5	AT5G65310	inconsistent
sinapate ester biosynthesis	RAV1(2)	AT1G13260	inconsistent
sinapate ester biosynthesis	GT-1	AT1G13450	inconsistent
sinapate ester biosynthesis	ID1	AT1G25250	inhibition
sinapate ester biosynthesis	NAM	AT1G52880	inconsistent
sinapate ester biosynthesis	WRKY6	AT1G62300	activation
sinapate ester biosynthesis	ATHB1	AT3G01470	inconsistent
sinapate ester biosynthesis	ARR1	AT3G16857	inconsistent
sinapate ester biosynthesis	AtMYB77	AT3G50060	inhibition
sinapate ester biosynthesis	ARR2	AT4G16110	activation
sinapate ester biosynthesis	ARR10	AT4G31920	inconsistent
sinapate ester biosynthesis	AGL15	AT5G13790	inconsistent
sinapate ester biosynthesis	TGA1	AT5G65210	inconsistent
stachyose biosynthesis	RAV1(2)	AT1G13260	inconsistent
stachyose biosynthesis	ID1	AT1G25250	inhibition
stachyose biosynthesis	ATHB1	AT3G01470	inconsistent
stachyose biosynthesis	RAP2.2	AT3G14230	inconsistent
stachyose biosynthesis	ARR2	AT4G16110	inhibition
stachyose biosynthesis	ARR10	AT4G31920	inconsistent
stachyose biosynthesis	TGA1	AT5G65210	inconsistent
sterol biosynthesis	CDC5	AT1G09770	activation
sterol biosynthesis	RAV1(2)	AT1G13260	inconsistent
sterol biosynthesis	GT-1	AT1G13450	activation
sterol biosynthesis	ID1	AT1G25250	inhibition
sterol biosynthesis	AtERF-3	AT1G50640	inhibition
sterol biosynthesis	NAM	AT1G52880	inconsistent
sterol biosynthesis	ANAC019	AT1G52890	inconsistent
sterol biosynthesis	GT-2	AT1G76890	inconsistent
sterol biosynthesis	AtSPL3	AT2G33810	inhibition
sterol biosynthesis	GATA-2	AT2G45050	inconsistent
sterol biosynthesis	MYB2	AT2G47190	inconsistent
sterol biosynthesis	ATHB1	AT3G01470	inconsistent
sterol biosynthesis	RAP2.2	AT3G14230	inconsistent
sterol biosynthesis	AtERF-4	AT3G15210	inconsistent
sterol biosynthesis	ANAC055	AT3G15500	inconsistent
sterol biosynthesis	ARR1	AT3G16857	inconsistent
sterol biosynthesis	AtMYB15	AT3G23250	inhibition
sterol biosynthesis	GATA-1	AT3G24050	inconsistent
sterol biosynthesis	AtMYB77	AT3G50060	inconsistent
sterol biosynthesis	AGL1	AT3G58780	inhibition
sterol biosynthesis	GATA-4	AT3G60530	inconsistent
sterol biosynthesis	ARR2	AT4G16110	inconsistent
sterol biosynthesis	AtERF-1	AT4G17500	inconsistent
sterol biosynthesis	AG	AT4G18960	inhibition
sterol biosynthesis	ANAC072	AT4G27410	inconsistent
sterol biosynthesis	WRKY18	AT4G31800	inconsistent
sterol biosynthesis	ARR10	AT4G31920	inconsistent
sterol biosynthesis	GATA-3	AT4G34680	inconsistent
sterol biosynthesis	GT-3b	AT5G01380	activation
sterol biosynthesis	HY5	AT5G11260	inhibition
sterol biosynthesis	AtTINY2	AT5G11590	activation
sterol biosynthesis	AGL15	AT5G13790	activation
sterol biosynthesis	AtWER	AT5G14750	activation
sterol biosynthesis	AtERF-2	AT5G47220	inconsistent
sterol biosynthesis	AtERF-5	AT5G47230	inconsistent
sterol biosynthesis	TGA1	AT5G65210	inconsistent
sterol biosynthesis	ATHB5	AT5G65310	inconsistent
sterol biosynthesis	AtMYB44	AT5G67300	inconsistent
suberin biosynthesis	RAV1(2)	AT1G13260	inconsistent
suberin biosynthesis	GT-1	AT1G13450	inconsistent
suberin biosynthesis	ID1	AT1G25250	inconsistent
suberin biosynthesis	AtLEC2	AT1G28300	activation
suberin biosynthesis	AtERF-3	AT1G50640	inhibition
suberin biosynthesis	AGL3	AT2G03710	inconsistent
suberin biosynthesis	GATA-2	AT2G45050	inconsistent
suberin biosynthesis	MYB2	AT2G47190	inconsistent
suberin biosynthesis	ATHB1	AT3G01470	inconsistent
suberin biosynthesis	RAP2.2	AT3G14230	inconsistent
suberin biosynthesis	AtERF-4	AT3G15210	inconsistent
suberin biosynthesis	ARR1	AT3G16857	inhibition
suberin biosynthesis	GATA-1	AT3G24050	inhibition
suberin biosynthesis	AtMYB77	AT3G50060	inhibition
suberin biosynthesis	GATA-4	AT3G60530	inconsistent
suberin biosynthesis	ARR2	AT4G16110	inhibition
suberin biosynthesis	AtERF-1	AT4G17500	inconsistent
suberin biosynthesis	WRKY18	AT4G31800	inhibition
suberin biosynthesis	ARR10	AT4G31920	inconsistent
suberin biosynthesis	GATA-3	AT4G34680	activation
suberin biosynthesis	GT-3b	AT5G01380	inconsistent
suberin biosynthesis	AtTINY2	AT5G11590	inconsistent
suberin biosynthesis	AGL15	AT5G13790	inconsistent
suberin biosynthesis	AtERF-2	AT5G47220	inconsistent
suberin biosynthesis	AtERF-5	AT5G47230	activation
suberin biosynthesis	TGA1	AT5G65210	inconsistent
suberin biosynthesis	ATHB5	AT5G65310	inconsistent
&alpha;-amyrin biosynthesis	RAV1(2)	AT1G13260	inconsistent
&alpha;-amyrin biosynthesis	ANAC019	AT1G52890	inconsistent
&alpha;-amyrin biosynthesis	GATA-2	AT2G45050	inconsistent
&alpha;-amyrin biosynthesis	ATHB1	AT3G01470	inconsistent
&alpha;-amyrin biosynthesis	ANAC055	AT3G15500	inconsistent
&alpha;-amyrin biosynthesis	GATA-1	AT3G24050	inhibition
&alpha;-amyrin biosynthesis	AtMYB77	AT3G50060	inconsistent
&alpha;-amyrin biosynthesis	GATA-4	AT3G60530	inconsistent
&alpha;-amyrin biosynthesis	ANAC072	AT4G27410	inconsistent
&alpha;-amyrin biosynthesis	WRKY18	AT4G31800	inconsistent
&alpha;-amyrin biosynthesis	ARR10	AT4G31920	inconsistent
&alpha;-amyrin biosynthesis	GATA-3	AT4G34680	activation
&alpha;-amyrin biosynthesis	GT-3b	AT5G01380	activation
&alpha;-amyrin biosynthesis	AtWER	AT5G14750	activation
&alpha;-amyrin biosynthesis	TGA1	AT5G65210	inconsistent
&alpha;-amyrin biosynthesis	ATHB5	AT5G65310	activation
superpathway of anthocyanin biosynthesis (from cyanidin and cyanidin 3-<i>O</i>-glucoside)	RAV1(2)	AT1G13260	inconsistent
superpathway of anthocyanin biosynthesis (from cyanidin and cyanidin 3-<i>O</i>-glucoside)	MYB2	AT2G47190	inconsistent
superpathway of anthocyanin biosynthesis (from cyanidin and cyanidin 3-<i>O</i>-glucoside)	ATHB1	AT3G01470	inconsistent
superpathway of anthocyanin biosynthesis (from cyanidin and cyanidin 3-<i>O</i>-glucoside)	RAP2.2	AT3G14230	inconsistent
superpathway of anthocyanin biosynthesis (from cyanidin and cyanidin 3-<i>O</i>-glucoside)	ARR1	AT3G16857	inconsistent
superpathway of anthocyanin biosynthesis (from cyanidin and cyanidin 3-<i>O</i>-glucoside)	DREB1A	AT4G25480	activation
superpathway of anthocyanin biosynthesis (from cyanidin and cyanidin 3-<i>O</i>-glucoside)	ARR10	AT4G31920	activation
superpathway of anthocyanin biosynthesis (from cyanidin and cyanidin 3-<i>O</i>-glucoside)	AGL15	AT5G13790	activation
superpathway of anthocyanin biosynthesis (from cyanidin and cyanidin 3-<i>O</i>-glucoside)	TGA1	AT5G65210	inhibition
superpathway of carotenoid biosynthesis	RAV1(2)	AT1G13260	inconsistent
superpathway of carotenoid biosynthesis	GT-1	AT1G13450	activation
superpathway of carotenoid biosynthesis	ABF1	AT1G49720	activation
superpathway of carotenoid biosynthesis	NAM	AT1G52880	inconsistent
superpathway of carotenoid biosynthesis	SPL4	AT1G53160	inconsistent
superpathway of carotenoid biosynthesis	WRKY6	AT1G62300	inconsistent
superpathway of carotenoid biosynthesis	WRKY40	AT1G80840	inconsistent
superpathway of carotenoid biosynthesis	AGL3	AT2G03710	activation
superpathway of carotenoid biosynthesis	MYB2	AT2G47190	activation
superpathway of carotenoid biosynthesis	ATHB1	AT3G01470	inconsistent
superpathway of carotenoid biosynthesis	RAP2.2	AT3G14230	inconsistent
superpathway of carotenoid biosynthesis	ARR1	AT3G16857	activation
superpathway of carotenoid biosynthesis	AtMYB77	AT3G50060	inconsistent
superpathway of carotenoid biosynthesis	ARR2	AT4G16110	activation
superpathway of carotenoid biosynthesis	WRKY18	AT4G31800	inconsistent
superpathway of carotenoid biosynthesis	ARR10	AT4G31920	inconsistent
superpathway of carotenoid biosynthesis	HY5	AT5G11260	inconsistent
superpathway of carotenoid biosynthesis	AGL15	AT5G13790	inhibition
superpathway of carotenoid biosynthesis	TGA1	AT5G65210	inconsistent
superpathway of flavones and derivatives biosynthesis	AtLHY	AT1G01060	inconsistent
superpathway of flavones and derivatives biosynthesis	CDC5	AT1G09770	activation
superpathway of flavones and derivatives biosynthesis	RAV1(2)	AT1G13260	inconsistent
superpathway of flavones and derivatives biosynthesis	GT-1	AT1G13450	inconsistent
superpathway of flavones and derivatives biosynthesis	ID1	AT1G25250	inconsistent
superpathway of flavones and derivatives biosynthesis	AtLEC2	AT1G28300	inhibition
superpathway of flavones and derivatives biosynthesis	ABF1	AT1G49720	inconsistent
superpathway of flavones and derivatives biosynthesis	NAM	AT1G52880	inconsistent
superpathway of flavones and derivatives biosynthesis	SPL4	AT1G53160	inconsistent
superpathway of flavones and derivatives biosynthesis	ARF1	AT1G59750	inconsistent
superpathway of flavones and derivatives biosynthesis	WRKY6	AT1G62300	inconsistent
superpathway of flavones and derivatives biosynthesis	AGL3	AT2G03710	inconsistent
superpathway of flavones and derivatives biosynthesis	AtSPL3	AT2G33810	inconsistent
superpathway of flavones and derivatives biosynthesis	ABI5	AT2G36270	inhibition
superpathway of flavones and derivatives biosynthesis	BZIP12	AT2G41070	inconsistent
superpathway of flavones and derivatives biosynthesis	GATA-2	AT2G45050	inconsistent
superpathway of flavones and derivatives biosynthesis	AtCCA1	AT2G46830	inhibition
superpathway of flavones and derivatives biosynthesis	SPL1	AT2G47070	inhibition
superpathway of flavones and derivatives biosynthesis	MYB2	AT2G47190	inconsistent
superpathway of flavones and derivatives biosynthesis	ATHB1	AT3G01470	inconsistent
superpathway of flavones and derivatives biosynthesis	TAC1	AT3G09290	inhibition
superpathway of flavones and derivatives biosynthesis	RAP2.2	AT3G14230	inconsistent
superpathway of flavones and derivatives biosynthesis	SPL5	AT3G15270	inconsistent
superpathway of flavones and derivatives biosynthesis	ARR1	AT3G16857	inconsistent
superpathway of flavones and derivatives biosynthesis	GATA-1	AT3G24050	inconsistent
superpathway of flavones and derivatives biosynthesis	AtMYB84	AT3G49690	activation
superpathway of flavones and derivatives biosynthesis	AtMYB77	AT3G50060	inconsistent
superpathway of flavones and derivatives biosynthesis	AGL1	AT3G58780	inhibition
superpathway of flavones and derivatives biosynthesis	GATA-4	AT3G60530	inconsistent
superpathway of flavones and derivatives biosynthesis	ARR2	AT4G16110	inconsistent
superpathway of flavones and derivatives biosynthesis	DREB1A	AT4G25480	inconsistent
superpathway of flavones and derivatives biosynthesis	ARR10	AT4G31920	inconsistent
superpathway of flavones and derivatives biosynthesis	GATA-3	AT4G34680	inconsistent
superpathway of flavones and derivatives biosynthesis	GT-3b	AT5G01380	inconsistent
superpathway of flavones and derivatives biosynthesis	DREB2A	AT5G05410	inconsistent
superpathway of flavones and derivatives biosynthesis	HY5	AT5G11260	inconsistent
superpathway of flavones and derivatives biosynthesis	AGL15	AT5G13790	inconsistent
superpathway of flavones and derivatives biosynthesis	AtWER	AT5G14750	inhibition
superpathway of flavones and derivatives biosynthesis	E2Fd	AT5G14960	inhibition
superpathway of flavones and derivatives biosynthesis	AGL2	AT5G15800	activation
superpathway of flavones and derivatives biosynthesis	TGA1	AT5G65210	inconsistent
superpathway of flavones and derivatives biosynthesis	ATHB5	AT5G65310	inconsistent
superpathway of GA<sub>12</sub> biosynthesis	CDC5	AT1G09770	activation
superpathway of GA<sub>12</sub> biosynthesis	RAV1(2)	AT1G13260	inhibition
superpathway of GA<sub>12</sub> biosynthesis	GT-1	AT1G13450	inhibition
superpathway of GA<sub>12</sub> biosynthesis	ID1	AT1G25250	activation
superpathway of GA<sub>12</sub> biosynthesis	ATHB1	AT3G01470	inhibition
superpathway of GA<sub>12</sub> biosynthesis	ARR1	AT3G16857	inhibition
superpathway of GA<sub>12</sub> biosynthesis	GATA-1	AT3G24050	inhibition
superpathway of GA<sub>12</sub> biosynthesis	ARR10	AT4G31920	activation
superpathway of GA<sub>12</sub> biosynthesis	TGA1	AT5G65210	inhibition
superpathway of geranylgeranyldiphosphate biosynthesis I (cytosolic)	RAV1(2)	AT1G13260	inconsistent
superpathway of geranylgeranyldiphosphate biosynthesis I (cytosolic)	GT-1	AT1G13450	activation
superpathway of geranylgeranyldiphosphate biosynthesis I (cytosolic)	ID1	AT1G25250	activation
superpathway of geranylgeranyldiphosphate biosynthesis I (cytosolic)	AGL3	AT2G03710	activation
superpathway of geranylgeranyldiphosphate biosynthesis I (cytosolic)	AtSPL3	AT2G33810	activation
superpathway of geranylgeranyldiphosphate biosynthesis I (cytosolic)	GATA-2	AT2G45050	inhibition
superpathway of geranylgeranyldiphosphate biosynthesis I (cytosolic)	MYB2	AT2G47190	inconsistent
superpathway of geranylgeranyldiphosphate biosynthesis I (cytosolic)	ATHB1	AT3G01470	inconsistent
superpathway of geranylgeranyldiphosphate biosynthesis I (cytosolic)	RAP2.2	AT3G14230	inconsistent
superpathway of geranylgeranyldiphosphate biosynthesis I (cytosolic)	AtERF-4	AT3G15210	activation
superpathway of geranylgeranyldiphosphate biosynthesis I (cytosolic)	ABI3	AT3G24650	inhibition
superpathway of geranylgeranyldiphosphate biosynthesis I (cytosolic)	AtMYB77	AT3G50060	activation
superpathway of geranylgeranyldiphosphate biosynthesis I (cytosolic)	GATA-4	AT3G60530	activation
superpathway of geranylgeranyldiphosphate biosynthesis I (cytosolic)	ARR2	AT4G16110	activation
superpathway of geranylgeranyldiphosphate biosynthesis I (cytosolic)	WRKY18	AT4G31800	inconsistent
superpathway of geranylgeranyldiphosphate biosynthesis I (cytosolic)	ARR10	AT4G31920	activation
superpathway of geranylgeranyldiphosphate biosynthesis I (cytosolic)	GT-3b	AT5G01380	inconsistent
superpathway of geranylgeranyldiphosphate biosynthesis I (cytosolic)	HY5	AT5G11260	activation
superpathway of geranylgeranyldiphosphate biosynthesis I (cytosolic)	AGL15	AT5G13790	inconsistent
superpathway of geranylgeranyldiphosphate biosynthesis I (cytosolic)	AtWER	AT5G14750	activation
superpathway of geranylgeranyldiphosphate biosynthesis I (cytosolic)	E2Fd	AT5G14960	inhibition
superpathway of geranylgeranyldiphosphate biosynthesis I (cytosolic)	TGA1	AT5G65210	inconsistent
superpathway of geranylgeranyldiphosphate biosynthesis I (cytosolic)	ATHB5	AT5G65310	inconsistent
superpathway of geranylgeranyldiphosphate biosynthesis II (plastidic)	RAV1(2)	AT1G13260	inconsistent
superpathway of geranylgeranyldiphosphate biosynthesis II (plastidic)	GT-1	AT1G13450	activation
superpathway of geranylgeranyldiphosphate biosynthesis II (plastidic)	NAM	AT1G52880	inhibition
superpathway of geranylgeranyldiphosphate biosynthesis II (plastidic)	AGL3	AT2G03710	activation
superpathway of geranylgeranyldiphosphate biosynthesis II (plastidic)	AtSPL3	AT2G33810	inconsistent
superpathway of geranylgeranyldiphosphate biosynthesis II (plastidic)	GATA-2	AT2G45050	inhibition
superpathway of geranylgeranyldiphosphate biosynthesis II (plastidic)	MYB2	AT2G47190	inconsistent
superpathway of geranylgeranyldiphosphate biosynthesis II (plastidic)	ATHB1	AT3G01470	inconsistent
superpathway of geranylgeranyldiphosphate biosynthesis II (plastidic)	RAP2.2	AT3G14230	inconsistent
superpathway of geranylgeranyldiphosphate biosynthesis II (plastidic)	AtERF-4	AT3G15210	activation
superpathway of geranylgeranyldiphosphate biosynthesis II (plastidic)	GATA-1	AT3G24050	inhibition
superpathway of geranylgeranyldiphosphate biosynthesis II (plastidic)	AtMYB77	AT3G50060	inhibition
superpathway of geranylgeranyldiphosphate biosynthesis II (plastidic)	GATA-4	AT3G60530	activation
superpathway of geranylgeranyldiphosphate biosynthesis II (plastidic)	ARR2	AT4G16110	activation
superpathway of geranylgeranyldiphosphate biosynthesis II (plastidic)	WRKY18	AT4G31800	inconsistent
superpathway of geranylgeranyldiphosphate biosynthesis II (plastidic)	ARR10	AT4G31920	inconsistent
superpathway of geranylgeranyldiphosphate biosynthesis II (plastidic)	GT-3b	AT5G01380	inhibition
superpathway of geranylgeranyldiphosphate biosynthesis II (plastidic)	HY5	AT5G11260	activation
superpathway of geranylgeranyldiphosphate biosynthesis II (plastidic)	AGL15	AT5G13790	inconsistent
superpathway of geranylgeranyldiphosphate biosynthesis II (plastidic)	AtWER	AT5G14750	activation
superpathway of geranylgeranyldiphosphate biosynthesis II (plastidic)	TGA1	AT5G65210	inconsistent
superpathway of geranylgeranyldiphosphate biosynthesis II (plastidic)	ATHB5	AT5G65310	inconsistent
superpathway of gibberellin biosynthesis	RAV1(2)	AT1G13260	inconsistent
superpathway of gibberellin biosynthesis	ID1	AT1G25250	inconsistent
superpathway of gibberellin biosynthesis	ATHB1	AT3G01470	inconsistent
superpathway of gibberellin biosynthesis	RAP2.2	AT3G14230	activation
superpathway of gibberellin biosynthesis	AtMYB77	AT3G50060	inhibition
superpathway of gibberellin biosynthesis	ARR10	AT4G31920	inconsistent
superpathway of gibberellin biosynthesis	AGL15	AT5G13790	inhibition
superpathway of gibberellin biosynthesis	ATHB5	AT5G65310	inconsistent
superpathway of leucine, valine, and isoleucine biosynthesis	RAV1(2)	AT1G13260	inconsistent
superpathway of leucine, valine, and isoleucine biosynthesis	GT-1	AT1G13450	inhibition
superpathway of leucine, valine, and isoleucine biosynthesis	ID1	AT1G25250	inhibition
superpathway of leucine, valine, and isoleucine biosynthesis	AtSPL3	AT2G33810	inconsistent
superpathway of leucine, valine, and isoleucine biosynthesis	ABI5	AT2G36270	inhibition
superpathway of leucine, valine, and isoleucine biosynthesis	BZIP12	AT2G41070	inconsistent
superpathway of leucine, valine, and isoleucine biosynthesis	ATHB1	AT3G01470	inconsistent
superpathway of leucine, valine, and isoleucine biosynthesis	RAP2.2	AT3G14230	inconsistent
superpathway of leucine, valine, and isoleucine biosynthesis	GATA-1	AT3G24050	inhibition
superpathway of leucine, valine, and isoleucine biosynthesis	AtMYB77	AT3G50060	inconsistent
superpathway of leucine, valine, and isoleucine biosynthesis	ARR10	AT4G31920	inconsistent
superpathway of leucine, valine, and isoleucine biosynthesis	AGL15	AT5G13790	inconsistent
superpathway of leucine, valine, and isoleucine biosynthesis	TGA1	AT5G65210	inconsistent
superpathway of lipid-dependent phytate biosynthesis	RAV1(2)	AT1G13260	inhibition
superpathway of lipid-dependent phytate biosynthesis	GT-1	AT1G13450	activation
superpathway of lipid-dependent phytate biosynthesis	ATHB1	AT3G01470	inconsistent
superpathway of lipid-dependent phytate biosynthesis	ARR10	AT4G31920	activation
superpathway of lipid-dependent phytate biosynthesis	HY5	AT5G11260	activation
superpathway of lipid-dependent phytate biosynthesis	TGA1	AT5G65210	inconsistent
superpathway of phylloquinone biosynthesis	CDC5	AT1G09770	inhibition
superpathway of phylloquinone biosynthesis	RAV1(2)	AT1G13260	inconsistent
superpathway of phylloquinone biosynthesis	GT-1	AT1G13450	activation
superpathway of phylloquinone biosynthesis	ID1	AT1G25250	inhibition
superpathway of phylloquinone biosynthesis	WRKY40	AT1G80840	inhibition
superpathway of phylloquinone biosynthesis	AGL3	AT2G03710	activation
superpathway of phylloquinone biosynthesis	MYB2	AT2G47190	inconsistent
superpathway of phylloquinone biosynthesis	ATHB1	AT3G01470	inconsistent
superpathway of phylloquinone biosynthesis	RAP2.2	AT3G14230	inconsistent
superpathway of phylloquinone biosynthesis	GATA-1	AT3G24050	inhibition
superpathway of phylloquinone biosynthesis	AtMYB77	AT3G50060	activation
superpathway of phylloquinone biosynthesis	ARR2	AT4G16110	activation
superpathway of phylloquinone biosynthesis	WRKY18	AT4G31800	inconsistent
superpathway of phylloquinone biosynthesis	ARR10	AT4G31920	inconsistent
superpathway of phylloquinone biosynthesis	GT-3b	AT5G01380	inhibition
superpathway of phylloquinone biosynthesis	HY5	AT5G11260	inconsistent
superpathway of phylloquinone biosynthesis	TGA1	AT5G65210	inconsistent
superpathway of phylloquinone biosynthesis	ATHB5	AT5G65310	inconsistent
superpathway of plastoquinone biosynthesis	RAV1(2)	AT1G13260	inconsistent
superpathway of plastoquinone biosynthesis	GT-1	AT1G13450	activation
superpathway of plastoquinone biosynthesis	AGL3	AT2G03710	activation
superpathway of plastoquinone biosynthesis	AtSPL3	AT2G33810	inconsistent
superpathway of plastoquinone biosynthesis	MYB2	AT2G47190	inconsistent
superpathway of plastoquinone biosynthesis	ATHB1	AT3G01470	inconsistent
superpathway of plastoquinone biosynthesis	RAP2.2	AT3G14230	activation
superpathway of plastoquinone biosynthesis	ARR2	AT4G16110	activation
superpathway of plastoquinone biosynthesis	WRKY18	AT4G31800	inconsistent
superpathway of plastoquinone biosynthesis	ARR10	AT4G31920	inconsistent
superpathway of plastoquinone biosynthesis	GT-3b	AT5G01380	inhibition
superpathway of plastoquinone biosynthesis	E2Fd	AT5G14960	inhibition
superpathway of plastoquinone biosynthesis	TGA1	AT5G65210	inconsistent
superpathway of plastoquinone biosynthesis	ATHB5	AT5G65310	activation
antheraxanthin and violaxanthin biosynthesis	RAV1(2)	AT1G13260	inconsistent
antheraxanthin and violaxanthin biosynthesis	NAM	AT1G52880	inconsistent
antheraxanthin and violaxanthin biosynthesis	ATHB1	AT3G01470	inconsistent
antheraxanthin and violaxanthin biosynthesis	ARR1	AT3G16857	activation
antheraxanthin and violaxanthin biosynthesis	AtMYB77	AT3G50060	inconsistent
antheraxanthin and violaxanthin biosynthesis	ARR2	AT4G16110	activation
antheraxanthin and violaxanthin biosynthesis	ARR10	AT4G31920	activation
antheraxanthin and violaxanthin biosynthesis	TGA1	AT5G65210	inconsistent
tetrahydrofolate biosynthesis II	AtMYB77	AT3G50060	activation
tetrahydrofolate biosynthesis II	ARR10	AT4G31920	inhibition
thalianol and derivatives biosynthesis	RAV1(2)	AT1G13260	inconsistent
thalianol and derivatives biosynthesis	ID1	AT1G25250	inhibition
thalianol and derivatives biosynthesis	ATHB1	AT3G01470	inconsistent
thalianol and derivatives biosynthesis	ARR10	AT4G31920	activation
thalianol and derivatives biosynthesis	AGL15	AT5G13790	activation
thalianol and derivatives biosynthesis	TGA1	AT5G65210	inconsistent
trans,trans-farnesyl diphosphate biosynthesis	RAV1(2)	AT1G13260	inconsistent
trans,trans-farnesyl diphosphate biosynthesis	GT-1	AT1G13450	activation
trans,trans-farnesyl diphosphate biosynthesis	AtSPL3	AT2G33810	activation
trans,trans-farnesyl diphosphate biosynthesis	GATA-2	AT2G45050	inhibition
trans,trans-farnesyl diphosphate biosynthesis	MYB2	AT2G47190	inhibition
trans,trans-farnesyl diphosphate biosynthesis	ATHB1	AT3G01470	inconsistent
trans,trans-farnesyl diphosphate biosynthesis	RAP2.2	AT3G14230	inhibition
trans,trans-farnesyl diphosphate biosynthesis	AtERF-4	AT3G15210	activation
trans,trans-farnesyl diphosphate biosynthesis	GATA-4	AT3G60530	activation
trans,trans-farnesyl diphosphate biosynthesis	ARR2	AT4G16110	activation
trans,trans-farnesyl diphosphate biosynthesis	WRKY18	AT4G31800	activation
trans,trans-farnesyl diphosphate biosynthesis	ARR10	AT4G31920	activation
trans,trans-farnesyl diphosphate biosynthesis	HY5	AT5G11260	activation
trans,trans-farnesyl diphosphate biosynthesis	AGL15	AT5G13790	inconsistent
trans,trans-farnesyl diphosphate biosynthesis	AtWER	AT5G14750	activation
trans,trans-farnesyl diphosphate biosynthesis	TGA1	AT5G65210	inconsistent
trans,trans-farnesyl diphosphate biosynthesis	ATHB5	AT5G65310	inconsistent
anthocyanin biosynthesis (pelargonidin 3-O-glucoside, cyanidin 3-O-glucoside)	RAV1(2)	AT1G13260	inconsistent
anthocyanin biosynthesis (pelargonidin 3-O-glucoside, cyanidin 3-O-glucoside)	ATHB1	AT3G01470	inconsistent
anthocyanin biosynthesis (pelargonidin 3-O-glucoside, cyanidin 3-O-glucoside)	RAP2.2	AT3G14230	inconsistent
anthocyanin biosynthesis (pelargonidin 3-O-glucoside, cyanidin 3-O-glucoside)	ARR1	AT3G16857	inconsistent
anthocyanin biosynthesis (pelargonidin 3-O-glucoside, cyanidin 3-O-glucoside)	DREB1A	AT4G25480	activation
anthocyanin biosynthesis (pelargonidin 3-O-glucoside, cyanidin 3-O-glucoside)	ARR10	AT4G31920	activation
anthocyanin biosynthesis (pelargonidin 3-O-glucoside, cyanidin 3-O-glucoside)	AGL15	AT5G13790	activation
anthocyanin biosynthesis (pelargonidin 3-O-glucoside, cyanidin 3-O-glucoside)	TGA1	AT5G65210	inhibition
tyrosine degradation	RAV1(2)	AT1G13260	inconsistent
tyrosine degradation	GT-1	AT1G13450	activation
tyrosine degradation	AtSPL3	AT2G33810	inconsistent
tyrosine degradation	ATHB1	AT3G01470	inconsistent
tyrosine degradation	ARR10	AT4G31920	inhibition
tyrosine degradation	E2Fd	AT5G14960	inhibition
arabidiol biosynthesis	RAV1(2)	AT1G13260	inconsistent
arabidiol biosynthesis	ATHB1	AT3G01470	activation
arabidiol biosynthesis	ARR10	AT4G31920	inhibition
arabidiol biosynthesis	GT-3b	AT5G01380	activation
vitamin E biosynthesis	RAV1(2)	AT1G13260	inconsistent
vitamin E biosynthesis	GT-1	AT1G13450	activation
vitamin E biosynthesis	ID1	AT1G25250	inhibition
vitamin E biosynthesis	GT-2	AT1G76890	inhibition
vitamin E biosynthesis	AtSPL3	AT2G33810	inconsistent
vitamin E biosynthesis	ATHB1	AT3G01470	inconsistent
vitamin E biosynthesis	AtMYB77	AT3G50060	inhibition
vitamin E biosynthesis	ARR10	AT4G31920	inconsistent
vitamin E biosynthesis	E2Fd	AT5G14960	inhibition
vitamin E biosynthesis	TGA1	AT5G65210	inhibition
vitamin E biosynthesis	ATHB5	AT5G65310	activation
volatile benzenoid ester biosynthesis	RAV1(2)	AT1G13260	inhibition
volatile benzenoid ester biosynthesis	ATHB1	AT3G01470	inconsistent
volatile benzenoid ester biosynthesis	GATA-1	AT3G24050	inhibition
volatile benzenoid ester biosynthesis	TGA1	AT5G65210	inconsistent
xanthophyll cycle	RAV1(2)	AT1G13260	inconsistent
xanthophyll cycle	NAM	AT1G52880	inconsistent
xanthophyll cycle	ATHB1	AT3G01470	inconsistent
xanthophyll cycle	ARR1	AT3G16857	activation
xanthophyll cycle	AtMYB77	AT3G50060	inconsistent
xanthophyll cycle	ARR2	AT4G16110	activation
xanthophyll cycle	ARR10	AT4G31920	activation
xanthophyll cycle	TGA1	AT5G65210	inconsistent
zeaxanthin biosynthesis	RAV1(2)	AT1G13260	inconsistent
zeaxanthin biosynthesis	GT-1	AT1G13450	activation
zeaxanthin biosynthesis	WRKY6	AT1G62300	inconsistent
zeaxanthin biosynthesis	WRKY40	AT1G80840	inconsistent
zeaxanthin biosynthesis	AGL3	AT2G03710	activation
zeaxanthin biosynthesis	MYB2	AT2G47190	activation
zeaxanthin biosynthesis	ATHB1	AT3G01470	inconsistent
zeaxanthin biosynthesis	ARR2	AT4G16110	activation
zeaxanthin biosynthesis	WRKY18	AT4G31800	inconsistent
zeaxanthin biosynthesis	ARR10	AT4G31920	inhibition
zeaxanthin biosynthesis	HY5	AT5G11260	inconsistent
zeaxanthin biosynthesis	AGL15	AT5G13790	inhibition
zeaxanthin biosynthesis	TGA1	AT5G65210	inconsistent
ascorbate biosynthesis I (L-galactose pathway)	RAV1(2)	AT1G13260	inhibition
ascorbate biosynthesis I (L-galactose pathway)	GT-1	AT1G13450	inhibition
ascorbate biosynthesis I (L-galactose pathway)	ATHB1	AT3G01470	inhibition
ascorbate biosynthesis I (L-galactose pathway)	ARR10	AT4G31920	activation
asparagine biosynthesis II	RAV1(2)	AT1G13260	inconsistent
asparagine biosynthesis II	ATHB1	AT3G01470	inconsistent
asparagine biosynthesis II	ARR1	AT3G16857	inconsistent
asparagine biosynthesis II	GATA-1	AT3G24050	inhibition
asparagine biosynthesis II	AtMYB77	AT3G50060	inconsistent
asparagine biosynthesis II	ARR2	AT4G16110	activation
asparagine biosynthesis II	ARR10	AT4G31920	inconsistent
asparagine biosynthesis II	HY5	AT5G11260	inconsistent
asparagine biosynthesis II	AGL15	AT5G13790	activation
asparagine biosynthesis II	TGA1	AT5G65210	inconsistent
2,3-<i>cis</i>-flavanols biosynthesis	WRKY40	AT1G80840	inhibition
2,3-<i>cis</i>-flavanols biosynthesis	ATHB1	AT3G01470	inhibition
2,3-<i>cis</i>-flavanols biosynthesis	WRKY18	AT4G31800	inhibition
2,3-<i>cis</i>-flavanols biosynthesis	TGA1	AT5G65210	inhibition
&beta;-carotene biosynthesis	RAV1(2)	AT1G13260	inconsistent
&beta;-carotene biosynthesis	TGA1	AT5G65210	inconsistent
beta-caryophyllene biosynthesis	TGA1	AT5G65210	inconsistent
2,4,6-trinitrotoluene degradation	RAV1(2)	AT1G13260	inconsistent
2,4,6-trinitrotoluene degradation	GT-1	AT1G13450	activation
2,4,6-trinitrotoluene degradation	ABF1	AT1G49720	inconsistent
2,4,6-trinitrotoluene degradation	ARF1	AT1G59750	activation
2,4,6-trinitrotoluene degradation	AtSPL3	AT2G33810	inconsistent
2,4,6-trinitrotoluene degradation	MYB2	AT2G47190	inconsistent
2,4,6-trinitrotoluene degradation	ATHB1	AT3G01470	inconsistent
2,4,6-trinitrotoluene degradation	RAP2.2	AT3G14230	inconsistent
2,4,6-trinitrotoluene degradation	AtMYB77	AT3G50060	inconsistent
2,4,6-trinitrotoluene degradation	ARR10	AT4G31920	activation
2,4,6-trinitrotoluene degradation	AGL15	AT5G13790	activation
2,4,6-trinitrotoluene degradation	TGA1	AT5G65210	inconsistent
2,4,6-trinitrotoluene degradation	ATHB5	AT5G65310	inhibition
Calvin cycle	RAV1(2)	AT1G13260	inconsistent
Calvin cycle	ARR10	AT4G31920	activation
Calvin cycle	AGL15	AT5G13790	activation
Calvin cycle	TGA1	AT5G65210	inconsistent
camalexin biosynthesis	RAV1(2)	AT1G13260	inconsistent
camalexin biosynthesis	GT-1	AT1G13450	activation
camalexin biosynthesis	ID1	AT1G25250	inhibition
camalexin biosynthesis	ATHB1	AT3G01470	inconsistent
camalexin biosynthesis	AtMYB77	AT3G50060	inconsistent
camalexin biosynthesis	ARR10	AT4G31920	inhibition
camalexin biosynthesis	AGL15	AT5G13790	inhibition
camalexin biosynthesis	TGA1	AT5G65210	inconsistent
chlorophyll <i>a</i> biosynthesis II	RAV1(2)	AT1G13260	activation
chlorophyll <i>a</i> biosynthesis II	ID1	AT1G25250	inhibition
chlorophyll <i>a</i> biosynthesis II	ATHB1	AT3G01470	inconsistent
chlorophyll <i>a</i> biosynthesis II	RAP2.2	AT3G14230	inhibition
chlorophyll <i>a</i> biosynthesis II	GATA-1	AT3G24050	inhibition
chlorophyll <i>a</i> biosynthesis II	AtMYB77	AT3G50060	activation
chlorophyll <i>a</i> biosynthesis II	ARR10	AT4G31920	activation
cholesterol biosynthesis	CDC5	AT1G09770	activation
cholesterol biosynthesis	RAV1(2)	AT1G13260	inconsistent
cholesterol biosynthesis	GT-1	AT1G13450	activation
cholesterol biosynthesis	AtERF-3	AT1G50640	inhibition
cholesterol biosynthesis	NAM	AT1G52880	inconsistent
cholesterol biosynthesis	GT-2	AT1G76890	inconsistent
cholesterol biosynthesis	AtSPL3	AT2G33810	inhibition
cholesterol biosynthesis	ATHB1	AT3G01470	inconsistent
cholesterol biosynthesis	RAP2.2	AT3G14230	inconsistent
cholesterol biosynthesis	AtERF-4	AT3G15210	inconsistent
cholesterol biosynthesis	AGL1	AT3G58780	inhibition
cholesterol biosynthesis	AtERF-1	AT4G17500	inconsistent
cholesterol biosynthesis	AG	AT4G18960	inhibition
cholesterol biosynthesis	WRKY18	AT4G31800	inconsistent
cholesterol biosynthesis	ARR10	AT4G31920	inconsistent
cholesterol biosynthesis	HY5	AT5G11260	inhibition
cholesterol biosynthesis	AtTINY2	AT5G11590	activation
cholesterol biosynthesis	AGL15	AT5G13790	activation
cholesterol biosynthesis	AtWER	AT5G14750	activation
cholesterol biosynthesis	AtERF-2	AT5G47220	inconsistent
cholesterol biosynthesis	AtERF-5	AT5G47230	inconsistent
cholesterol biosynthesis	TGA1	AT5G65210	inconsistent
cholesterol biosynthesis	ATHB5	AT5G65310	activation
coniferin metabolism	RAV1(2)	AT1G13260	inconsistent
coniferin metabolism	ID1	AT1G25250	activation
coniferin metabolism	GATA-2	AT2G45050	inhibition
coniferin metabolism	ATHB1	AT3G01470	inconsistent
coniferin metabolism	GATA-1	AT3G24050	inhibition
coniferin metabolism	GATA-4	AT3G60530	inconsistent
coniferin metabolism	ARR2	AT4G16110	inhibition
coniferin metabolism	AGL15	AT5G13790	inhibition
coniferin metabolism	TGA1	AT5G65210	inconsistent
cyanide degradation	RAV1(2)	AT1G13260	activation
cyanide degradation	ATHB1	AT3G01470	activation
cyanide degradation	GATA-1	AT3G24050	inhibition
cyanide degradation	AtMYB77	AT3G50060	inhibition
cyanide degradation	ARR10	AT4G31920	activation
cyanide degradation	AGL15	AT5G13790	activation
cyanide degradation	TGA1	AT5G65210	inconsistent
abscisic acid biosynthesis	RAV1(2)	AT1G13260	inconsistent
abscisic acid biosynthesis	ID1	AT1G25250	inhibition
abscisic acid biosynthesis	ABF1	AT1G49720	inhibition
abscisic acid biosynthesis	ANAC019	AT1G52890	inconsistent
abscisic acid biosynthesis	SPL4	AT1G53160	inconsistent
abscisic acid biosynthesis	AtSPL3	AT2G33810	inconsistent
abscisic acid biosynthesis	ATHB1	AT3G01470	inconsistent
abscisic acid biosynthesis	RAP2.2	AT3G14230	activation
abscisic acid biosynthesis	SPL5	AT3G15270	activation
abscisic acid biosynthesis	AtMYB77	AT3G50060	inconsistent
abscisic acid biosynthesis	WRKY18	AT4G31800	inconsistent
abscisic acid biosynthesis	ARR10	AT4G31920	activation
abscisic acid biosynthesis	TGA1	AT5G65210	inconsistent
abscisic acid biosynthesis	ATHB5	AT5G65310	activation
cytokinins-<i>O</i>-glucoside biosynthesis	RAV1(2)	AT1G13260	inconsistent
cytokinins-<i>O</i>-glucoside biosynthesis	ATHB1	AT3G01470	inconsistent
cytokinins-<i>O</i>-glucoside biosynthesis	TGA1	AT5G65210	inconsistent
cytokinins-<i>O</i>-glucoside biosynthesis	ATHB5	AT5G65310	inhibition
&delta;-carotene biosynthesis	RAV1(2)	AT1G13260	inhibition
&delta;-carotene biosynthesis	SPL4	AT1G53160	inconsistent
&delta;-carotene biosynthesis	AtMYB77	AT3G50060	inconsistent
epoxysqualene biosynthesis	CDC5	AT1G09770	activation
epoxysqualene biosynthesis	RAV1(2)	AT1G13260	inconsistent
epoxysqualene biosynthesis	GT-1	AT1G13450	activation
epoxysqualene biosynthesis	AtERF-3	AT1G50640	inhibition
epoxysqualene biosynthesis	NAM	AT1G52880	inconsistent
epoxysqualene biosynthesis	GT-2	AT1G76890	inconsistent
epoxysqualene biosynthesis	AtSPL3	AT2G33810	inhibition
epoxysqualene biosynthesis	ATHB1	AT3G01470	inconsistent
epoxysqualene biosynthesis	RAP2.2	AT3G14230	inconsistent
epoxysqualene biosynthesis	AtERF-4	AT3G15210	inconsistent
epoxysqualene biosynthesis	AGL1	AT3G58780	inhibition
epoxysqualene biosynthesis	AtERF-1	AT4G17500	inconsistent
epoxysqualene biosynthesis	AG	AT4G18960	inhibition
epoxysqualene biosynthesis	WRKY18	AT4G31800	inconsistent
epoxysqualene biosynthesis	ARR10	AT4G31920	inconsistent
epoxysqualene biosynthesis	HY5	AT5G11260	inhibition
epoxysqualene biosynthesis	AtTINY2	AT5G11590	activation
epoxysqualene biosynthesis	AGL15	AT5G13790	activation
epoxysqualene biosynthesis	AtERF-2	AT5G47220	inconsistent
epoxysqualene biosynthesis	AtERF-5	AT5G47230	inconsistent
epoxysqualene biosynthesis	TGA1	AT5G65210	inconsistent
epoxysqualene biosynthesis	ATHB5	AT5G65310	activation
