# Supplementary material for: Regulatory network rewiring for secondary metabolism in Arabidopsis thaliana under various conditions
Source: BMC Plant Biol. 2014 Jul 4;14:180. doi: 10.1186/1471-2229-14-180 (PMC4105546; doi:10.1186/1471-2229-14-180)
Supplement: Additional file 11: Table S10 — Regulatory network of secondary metabolic pathways (filtered by most significantly co-expressed gene pairs). [file 1471-2229-14-180-S11.xls]

## Sheet: Sheet1
Pathway	TF	TF_locus	Regulation
abscisic acid glucose ester biosynthesis	AtLHY	AT1G01060	inhibition
abscisic acid glucose ester biosynthesis	RAV1(2)	AT1G13260	inconsistent
abscisic acid glucose ester biosynthesis	GATA-2	AT2G45050	activation
abscisic acid glucose ester biosynthesis	MYB2	AT2G47190	activation
abscisic acid glucose ester biosynthesis	ATHB1	AT3G01470	inconsistent
abscisic acid glucose ester biosynthesis	RAP2.2	AT3G14230	inconsistent
abscisic acid glucose ester biosynthesis	AtMYB77	AT3G50060	inconsistent
abscisic acid glucose ester biosynthesis	GATA-4	AT3G60530	inconsistent
abscisic acid glucose ester biosynthesis	DREB2A	AT5G05410	inhibition
abscisic acid glucose ester biosynthesis	HY5	AT5G11260	activation
abscisic acid glucose ester biosynthesis	TGA1	AT5G65210	inconsistent
abscisic acid glucose ester biosynthesis	ATHB5	AT5G65310	inconsistent
ferulate and sinapate biosynthesis	RAV1(2)	AT1G13260	inhibition
ferulate and sinapate biosynthesis	WRKY40	AT1G80840	inconsistent
ferulate and sinapate biosynthesis	ATHB1	AT3G01470	activation
ferulate and sinapate biosynthesis	WRKY18	AT4G31800	inconsistent
ferulate and sinapate biosynthesis	TGA1	AT5G65210	activation
flavonoid biosynthesis	RAV1(2)	AT1G13260	inconsistent
flavonoid biosynthesis	GATA-2	AT2G45050	inconsistent
flavonoid biosynthesis	MYB2	AT2G47190	activation
flavonoid biosynthesis	ATHB1	AT3G01470	inconsistent
flavonoid biosynthesis	RAP2.2	AT3G14230	activation
flavonoid biosynthesis	AtMYB77	AT3G50060	activation
flavonoid biosynthesis	GATA-4	AT3G60530	inconsistent
flavonoid biosynthesis	WRKY18	AT4G31800	inhibition
flavonoid biosynthesis	HY5	AT5G11260	activation
flavonoid biosynthesis	TGA1	AT5G65210	inconsistent
flavonoid biosynthesis	ATHB5	AT5G65310	activation
flavonoid biosynthesis	AtMYB44	AT5G67300	activation
flavonol biosynthesis	RAV1(2)	AT1G13260	inconsistent
flavonol biosynthesis	AGL3	AT2G03710	inconsistent
flavonol biosynthesis	AtSPL3	AT2G33810	activation
flavonol biosynthesis	ATHB1	AT3G01470	activation
flavonol biosynthesis	RAP2.2	AT3G14230	activation
flavonol biosynthesis	TGA1	AT5G65210	inconsistent
flavonol biosynthesis	ATHB5	AT5G65310	inconsistent
free phenylpropanoid acid biosynthesis	RAV1(2)	AT1G13260	inconsistent
free phenylpropanoid acid biosynthesis	WRKY40	AT1G80840	inconsistent
free phenylpropanoid acid biosynthesis	AGL3	AT2G03710	inhibition
free phenylpropanoid acid biosynthesis	ATHB1	AT3G01470	activation
free phenylpropanoid acid biosynthesis	RAP2.2	AT3G14230	activation
free phenylpropanoid acid biosynthesis	WRKY18	AT4G31800	inconsistent
free phenylpropanoid acid biosynthesis	TGA1	AT5G65210	activation
galactosylcyclitol biosynthesis	RAV1(2)	AT1G13260	inconsistent
galactosylcyclitol biosynthesis	ATHB1	AT3G01470	inhibition
galactosylcyclitol biosynthesis	TGA1	AT5G65210	activation
GA<sub>12</sub> biosynthesis	ATHB1	AT3G01470	inhibition
geranyldiphosphate biosynthesis	TGA1	AT5G65210	inhibition
geranylgeranyldiphosphate biosynthesis	RAV1(2)	AT1G13260	inhibition
geranylgeranyldiphosphate biosynthesis	AGL3	AT2G03710	activation
geranylgeranyldiphosphate biosynthesis	WRKY18	AT4G31800	inhibition
geranylgeranyldiphosphate biosynthesis	TGA1	AT5G65210	activation
gibberellin biosynthesis I (non C-3, non C-13 hydroxylation)	RAV1(2)	AT1G13260	activation
gibberellin biosynthesis I (non C-3, non C-13 hydroxylation)	ATHB1	AT3G01470	inconsistent
gibberellin biosynthesis I (non C-3, non C-13 hydroxylation)	ATHB5	AT5G65310	inconsistent
gibberellin biosynthesis II (early C-3 hydroxylation)	RAV1(2)	AT1G13260	activation
gibberellin biosynthesis II (early C-3 hydroxylation)	ATHB1	AT3G01470	inconsistent
gibberellin biosynthesis II (early C-3 hydroxylation)	ATHB5	AT5G65310	inconsistent
gibberellin biosynthesis III (early C-13 hydroxylation)	RAV1(2)	AT1G13260	activation
gibberellin biosynthesis III (early C-13 hydroxylation)	ATHB1	AT3G01470	inconsistent
gibberellin biosynthesis III (early C-13 hydroxylation)	ATHB5	AT5G65310	inconsistent
glucosinolate biosynthesis from dihomomethionine	RAV1(2)	AT1G13260	inconsistent
glucosinolate biosynthesis from dihomomethionine	AtSPL3	AT2G33810	activation
glucosinolate biosynthesis from dihomomethionine	MYB2	AT2G47190	inhibition
glucosinolate biosynthesis from dihomomethionine	ATHB1	AT3G01470	activation
glucosinolate biosynthesis from dihomomethionine	AtMYB77	AT3G50060	inconsistent
glucosinolate biosynthesis from dihomomethionine	WRKY18	AT4G31800	inconsistent
glucosinolate biosynthesis from dihomomethionine	ARR10	AT4G31920	activation
glucosinolate biosynthesis from dihomomethionine	HY5	AT5G11260	inhibition
glucosinolate biosynthesis from dihomomethionine	TGA1	AT5G65210	inconsistent
glucosinolate biosynthesis from hexahomomethionine	RAV1(2)	AT1G13260	inconsistent
glucosinolate biosynthesis from hexahomomethionine	AtSPL3	AT2G33810	activation
glucosinolate biosynthesis from hexahomomethionine	MYB2	AT2G47190	inhibition
glucosinolate biosynthesis from hexahomomethionine	ATHB1	AT3G01470	activation
glucosinolate biosynthesis from hexahomomethionine	AtMYB77	AT3G50060	inconsistent
glucosinolate biosynthesis from hexahomomethionine	WRKY18	AT4G31800	inconsistent
glucosinolate biosynthesis from hexahomomethionine	ARR10	AT4G31920	activation
glucosinolate biosynthesis from hexahomomethionine	HY5	AT5G11260	inhibition
glucosinolate biosynthesis from hexahomomethionine	TGA1	AT5G65210	inconsistent
glucosinolate biosynthesis from homomethionine	RAV1(2)	AT1G13260	inconsistent
glucosinolate biosynthesis from homomethionine	AtSPL3	AT2G33810	activation
glucosinolate biosynthesis from homomethionine	MYB2	AT2G47190	inhibition
glucosinolate biosynthesis from homomethionine	ATHB1	AT3G01470	activation
glucosinolate biosynthesis from homomethionine	AtMYB77	AT3G50060	activation
glucosinolate biosynthesis from homomethionine	WRKY18	AT4G31800	inconsistent
glucosinolate biosynthesis from homomethionine	HY5	AT5G11260	inhibition
glucosinolate biosynthesis from homomethionine	TGA1	AT5G65210	inconsistent
glucosinolate biosynthesis from pentahomomethionine	RAV1(2)	AT1G13260	inconsistent
glucosinolate biosynthesis from pentahomomethionine	AtSPL3	AT2G33810	activation
glucosinolate biosynthesis from pentahomomethionine	MYB2	AT2G47190	inhibition
glucosinolate biosynthesis from pentahomomethionine	ATHB1	AT3G01470	activation
glucosinolate biosynthesis from pentahomomethionine	AtMYB77	AT3G50060	activation
glucosinolate biosynthesis from pentahomomethionine	WRKY18	AT4G31800	inconsistent
glucosinolate biosynthesis from pentahomomethionine	HY5	AT5G11260	inhibition
glucosinolate biosynthesis from pentahomomethionine	TGA1	AT5G65210	inconsistent
glucosinolate biosynthesis from phenylalanine	RAV1(2)	AT1G13260	inconsistent
glucosinolate biosynthesis from phenylalanine	AtSPL3	AT2G33810	activation
glucosinolate biosynthesis from phenylalanine	ATHB1	AT3G01470	inconsistent
glucosinolate biosynthesis from phenylalanine	AtMYB77	AT3G50060	activation
glucosinolate biosynthesis from phenylalanine	WRKY18	AT4G31800	inconsistent
glucosinolate biosynthesis from phenylalanine	HY5	AT5G11260	inhibition
glucosinolate biosynthesis from phenylalanine	TGA1	AT5G65210	inconsistent
glucosinolate biosynthesis from tetrahomomethionine	RAV1(2)	AT1G13260	inconsistent
glucosinolate biosynthesis from tetrahomomethionine	AtSPL3	AT2G33810	activation
glucosinolate biosynthesis from tetrahomomethionine	MYB2	AT2G47190	inhibition
glucosinolate biosynthesis from tetrahomomethionine	ATHB1	AT3G01470	activation
glucosinolate biosynthesis from tetrahomomethionine	AtMYB77	AT3G50060	activation
glucosinolate biosynthesis from tetrahomomethionine	WRKY18	AT4G31800	inconsistent
glucosinolate biosynthesis from tetrahomomethionine	HY5	AT5G11260	inhibition
glucosinolate biosynthesis from tetrahomomethionine	TGA1	AT5G65210	inconsistent
glucosinolate biosynthesis from trihomomethionine	RAV1(2)	AT1G13260	inconsistent
glucosinolate biosynthesis from trihomomethionine	AtSPL3	AT2G33810	activation
glucosinolate biosynthesis from trihomomethionine	MYB2	AT2G47190	inhibition
glucosinolate biosynthesis from trihomomethionine	ATHB1	AT3G01470	activation
glucosinolate biosynthesis from trihomomethionine	AtMYB77	AT3G50060	activation
glucosinolate biosynthesis from trihomomethionine	WRKY18	AT4G31800	inconsistent
glucosinolate biosynthesis from trihomomethionine	HY5	AT5G11260	inhibition
glucosinolate biosynthesis from trihomomethionine	TGA1	AT5G65210	inconsistent
glucosinolate biosynthesis from tryptophan	RAV1(2)	AT1G13260	inconsistent
glucosinolate biosynthesis from tryptophan	ATHB1	AT3G01470	inconsistent
glucosinolate biosynthesis from tryptophan	AtMYB77	AT3G50060	inconsistent
glucosinolate biosynthesis from tryptophan	WRKY18	AT4G31800	inconsistent
glucosinolate biosynthesis from tryptophan	HY5	AT5G11260	inhibition
glucosinolate biosynthesis from tryptophan	TGA1	AT5G65210	inconsistent
homomethionine biosynthesis	RAV1(2)	AT1G13260	inconsistent
homomethionine biosynthesis	AtSPL3	AT2G33810	inconsistent
homomethionine biosynthesis	ATHB1	AT3G01470	activation
homomethionine biosynthesis	AGL15	AT5G13790	inhibition
homomethionine biosynthesis	TGA1	AT5G65210	activation
hydroxycinnamic acid tyramine amides biosynthesis	RAV1(2)	AT1G13260	inhibition
hydroxycinnamic acid tyramine amides biosynthesis	ATHB1	AT3G01470	inhibition
hydroxycinnamic acid tyramine amides biosynthesis	TGA1	AT5G65210	inhibition
IAA biosynthesis I	RAV1(2)	AT1G13260	inconsistent
IAA biosynthesis I	ATHB1	AT3G01470	inconsistent
IAA biosynthesis I	AtMYB77	AT3G50060	inconsistent
IAA biosynthesis I	TGA1	AT5G65210	inconsistent
<i>myo</i>-inositol biosynthesis	RAV1(2)	AT1G13260	inconsistent
<i>myo</i>-inositol biosynthesis	AtMYC2	AT1G32640	activation
<i>myo</i>-inositol biosynthesis	ABF1	AT1G49720	inhibition
<i>myo</i>-inositol biosynthesis	ATHB1	AT3G01470	activation
<i>myo</i>-inositol biosynthesis	HY5	AT5G11260	activation
<i>myo</i>-inositol biosynthesis	E2Fd	AT5G14960	inhibition
<i>myo</i>-inositol biosynthesis	TGA1	AT5G65210	inconsistent
indole glucosinolate breakdown (active in intact plant cell)	RAV1(2)	AT1G13260	activation
indole glucosinolate breakdown (active in intact plant cell)	TGA1	AT5G65210	inconsistent
<i>trans</i>-lycopene biosynthesis	RAV1(2)	AT1G13260	inhibition
<i>trans</i>-lycopene biosynthesis	ATHB1	AT3G01470	inhibition
<i>trans</i>-lycopene biosynthesis	HY5	AT5G11260	activation
<i>trans</i>-lycopene biosynthesis	TGA1	AT5G65210	inhibition
kaempferol glucoside biosynthesis (Arabidopsis)	RAV1(2)	AT1G13260	inconsistent
kaempferol glucoside biosynthesis (Arabidopsis)	NAM	AT1G52880	inhibition
kaempferol glucoside biosynthesis (Arabidopsis)	BZIP12	AT2G41070	inhibition
kaempferol glucoside biosynthesis (Arabidopsis)	ATHB1	AT3G01470	inconsistent
kaempferol glucoside biosynthesis (Arabidopsis)	RAP2.2	AT3G14230	activation
kaempferol glucoside biosynthesis (Arabidopsis)	AtMYB77	AT3G50060	inconsistent
kaempferol glucoside biosynthesis (Arabidopsis)	GATA-4	AT3G60530	inconsistent
kaempferol glucoside biosynthesis (Arabidopsis)	TGA1	AT5G65210	inconsistent
kaempferol glucoside biosynthesis (Arabidopsis)	ATHB5	AT5G65310	inconsistent
leucine biosynthesis	RAV1(2)	AT1G13260	inconsistent
leucine biosynthesis	AtSPL3	AT2G33810	inconsistent
leucine biosynthesis	ATHB1	AT3G01470	activation
leucine biosynthesis	AGL15	AT5G13790	inhibition
leucine biosynthesis	TGA1	AT5G65210	activation
leucodelphinidin biosynthesis	RAV1(2)	AT1G13260	inconsistent
leucodelphinidin biosynthesis	GATA-2	AT2G45050	inconsistent
leucodelphinidin biosynthesis	MYB2	AT2G47190	activation
leucodelphinidin biosynthesis	ATHB1	AT3G01470	activation
leucodelphinidin biosynthesis	RAP2.2	AT3G14230	activation
leucodelphinidin biosynthesis	GATA-4	AT3G60530	inconsistent
leucodelphinidin biosynthesis	WRKY18	AT4G31800	inhibition
leucodelphinidin biosynthesis	HY5	AT5G11260	activation
leucodelphinidin biosynthesis	TGA1	AT5G65210	inconsistent
leucodelphinidin biosynthesis	ATHB5	AT5G65310	activation
leucodelphinidin biosynthesis	AtMYB44	AT5G67300	activation
leucopelargonidin and leucocyanidin biosynthesis	RAV1(2)	AT1G13260	inconsistent
leucopelargonidin and leucocyanidin biosynthesis	GATA-2	AT2G45050	inconsistent
leucopelargonidin and leucocyanidin biosynthesis	MYB2	AT2G47190	activation
leucopelargonidin and leucocyanidin biosynthesis	ATHB1	AT3G01470	activation
leucopelargonidin and leucocyanidin biosynthesis	RAP2.2	AT3G14230	activation
leucopelargonidin and leucocyanidin biosynthesis	GATA-4	AT3G60530	inconsistent
leucopelargonidin and leucocyanidin biosynthesis	WRKY18	AT4G31800	inhibition
leucopelargonidin and leucocyanidin biosynthesis	HY5	AT5G11260	activation
leucopelargonidin and leucocyanidin biosynthesis	TGA1	AT5G65210	inconsistent
leucopelargonidin and leucocyanidin biosynthesis	ATHB5	AT5G65310	activation
leucopelargonidin and leucocyanidin biosynthesis	AtMYB44	AT5G67300	activation
linalool biosynthesis	TGA1	AT5G65210	inhibition
lipid-independent phytate biosynthesis	RAV1(2)	AT1G13260	inconsistent
lipid-independent phytate biosynthesis	AtMYC2	AT1G32640	activation
lipid-independent phytate biosynthesis	ABF1	AT1G49720	inhibition
lipid-independent phytate biosynthesis	ATHB1	AT3G01470	activation
lipid-independent phytate biosynthesis	HY5	AT5G11260	activation
lipid-independent phytate biosynthesis	E2Fd	AT5G14960	inhibition
lipid-independent phytate biosynthesis	TGA1	AT5G65210	inconsistent
1,4-dihydroxy-2-naphthoate biosynthesis II (plants)	RAV1(2)	AT1G13260	inconsistent
1,4-dihydroxy-2-naphthoate biosynthesis II (plants)	ATHB1	AT3G01470	inconsistent
1,4-dihydroxy-2-naphthoate biosynthesis II (plants)	WRKY18	AT4G31800	inhibition
1,4-dihydroxy-2-naphthoate biosynthesis II (plants)	TGA1	AT5G65210	inconsistent
1,4-dihydroxy-2-naphthoate biosynthesis II (plants)	ATHB5	AT5G65310	activation
ajugose biosynthesis (galactinol-dependent)	RAV1(2)	AT1G13260	inconsistent
ajugose biosynthesis (galactinol-dependent)	ATHB1	AT3G01470	inhibition
ajugose biosynthesis (galactinol-dependent)	TGA1	AT5G65210	activation
lupeol biosynthesis	RAV1(2)	AT1G13260	activation
lupeol biosynthesis	ANAC019	AT1G52890	inhibition
lupeol biosynthesis	GATA-2	AT2G45050	activation
lupeol biosynthesis	ATHB1	AT3G01470	activation
lupeol biosynthesis	ANAC055	AT3G15500	inconsistent
lupeol biosynthesis	GATA-4	AT3G60530	activation
lupeol biosynthesis	WRKY18	AT4G31800	activation
lupeol biosynthesis	TGA1	AT5G65210	inconsistent
lupeol biosynthesis	ATHB5	AT5G65310	activation
lutein biosynthesis	RAV1(2)	AT1G13260	inconsistent
lutein biosynthesis	WRKY6	AT1G62300	inconsistent
lutein biosynthesis	WRKY40	AT1G80840	activation
lutein biosynthesis	AGL3	AT2G03710	activation
lutein biosynthesis	ATHB1	AT3G01470	activation
lutein biosynthesis	WRKY18	AT4G31800	activation
lutein biosynthesis	HY5	AT5G11260	inconsistent
lutein biosynthesis	TGA1	AT5G65210	inconsistent
luteolin biosynthesis	RAV1(2)	AT1G13260	inhibition
luteolin biosynthesis	ATHB1	AT3G01470	activation
luteolin biosynthesis	TGA1	AT5G65210	activation
marneral biosynthesis	ANAC019	AT1G52890	inhibition
marneral biosynthesis	ATHB1	AT3G01470	activation
marneral biosynthesis	ANAC055	AT3G15500	inconsistent
ajugose biosynthesis II (galactinol-independent)	RAV1(2)	AT1G13260	inconsistent
ajugose biosynthesis II (galactinol-independent)	ATHB1	AT3G01470	inhibition
ajugose biosynthesis II (galactinol-independent)	TGA1	AT5G65210	activation
methylerythritol phosphate pathway	RAV1(2)	AT1G13260	inconsistent
methylerythritol phosphate pathway	NAM	AT1G52880	inhibition
methylerythritol phosphate pathway	ATHB1	AT3G01470	inconsistent
methylerythritol phosphate pathway	TGA1	AT5G65210	inconsistent
methylquercetin biosynthesis	RAV1(2)	AT1G13260	inconsistent
methylquercetin biosynthesis	AGL3	AT2G03710	inhibition
methylquercetin biosynthesis	ATHB1	AT3G01470	activation
methylquercetin biosynthesis	RAP2.2	AT3G14230	activation
methylquercetin biosynthesis	TGA1	AT5G65210	activation
mevalonate pathway	RAV1(2)	AT1G13260	activation
mevalonate pathway	ATHB1	AT3G01470	inconsistent
monolignol glucosides biosynthesis	RAV1(2)	AT1G13260	activation
monolignol glucosides biosynthesis	ATHB1	AT3G01470	activation
monolignol glucosides biosynthesis	TGA1	AT5G65210	activation
monoterpene biosynthesis	RAV1(2)	AT1G13260	inconsistent
monoterpene biosynthesis	NAM	AT1G52880	inhibition
monoterpene biosynthesis	TGA1	AT5G65210	activation
nonaprenyl diphosphate biosynthesis	RAV1(2)	AT1G13260	inhibition
nonaprenyl diphosphate biosynthesis	AGL3	AT2G03710	activation
nonaprenyl diphosphate biosynthesis	WRKY18	AT4G31800	inhibition
nonaprenyl diphosphate biosynthesis	TGA1	AT5G65210	activation
oxidative ethanol degradation I	RAV1(2)	AT1G13260	activation
oxidative ethanol degradation I	HY5	AT5G11260	activation
oxidative ethanol degradation III	RAV1(2)	AT1G13260	activation
oxidative ethanol degradation III	HY5	AT5G11260	activation
pelargonidin conjugates biosynthesis	RAV1(2)	AT1G13260	inhibition
pelargonidin conjugates biosynthesis	ATHB1	AT3G01470	activation
phaseic acid biosynthesis	RAV1(2)	AT1G13260	activation
phaseic acid biosynthesis	AGL3	AT2G03710	activation
phaseic acid biosynthesis	ATHB1	AT3G01470	inhibition
phaseic acid biosynthesis	WRKY18	AT4G31800	inconsistent
phaseic acid biosynthesis	DREB2A	AT5G05410	activation
phaseic acid biosynthesis	TGA1	AT5G65210	inconsistent
phenylpropanoid biosynthesis	RAV1(2)	AT1G13260	inconsistent
phenylpropanoid biosynthesis	ABF1	AT1G49720	inconsistent
phenylpropanoid biosynthesis	GT-2	AT1G76890	activation
phenylpropanoid biosynthesis	WRKY40	AT1G80840	inconsistent
phenylpropanoid biosynthesis	ATHB1	AT3G01470	inconsistent
phenylpropanoid biosynthesis	AtMYB77	AT3G50060	inconsistent
phenylpropanoid biosynthesis	WRKY18	AT4G31800	inconsistent
phenylpropanoid biosynthesis	DREB2A	AT5G05410	activation
phenylpropanoid biosynthesis	HY5	AT5G11260	activation
phenylpropanoid biosynthesis	AtWER	AT5G14750	inconsistent
phenylpropanoid biosynthesis	TGA1	AT5G65210	inconsistent
phenylpropanoid biosynthesis	ATHB5	AT5G65310	activation
phenylpropanoid biosynthesis, initial reactions	RAV1(2)	AT1G13260	inconsistent
phenylpropanoid biosynthesis, initial reactions	MYB2	AT2G47190	activation
phenylpropanoid biosynthesis, initial reactions	ATHB1	AT3G01470	activation
phenylpropanoid biosynthesis, initial reactions	RAP2.2	AT3G14230	inhibition
phenylpropanoid biosynthesis, initial reactions	AtERF-1	AT4G17500	inhibition
phenylpropanoid biosynthesis, initial reactions	TGA1	AT5G65210	activation
aldehyde oxidation I	RAV1(2)	AT1G13260	inconsistent
aldehyde oxidation I	ATHB1	AT3G01470	activation
photorespiration	TGA1	AT5G65210	inhibition
photosynthesis	TGA1	AT5G65210	inhibition
phylloquinone biosynthesis	RAV1(2)	AT1G13260	inhibition
phylloquinone biosynthesis	WRKY40	AT1G80840	inhibition
phylloquinone biosynthesis	WRKY18	AT4G31800	inhibition
phylloquinone biosynthesis	TGA1	AT5G65210	inhibition
phytol salvage pathway	RAV1(2)	AT1G13260	activation
phytol salvage pathway	TGA1	AT5G65210	inhibition
phytol salvage pathway	ATHB5	AT5G65310	activation
phytyl-PP biosynthesis	RAV1(2)	AT1G13260	activation
phytyl-PP biosynthesis	ATHB1	AT3G01470	activation
phytyl-PP biosynthesis	AtMYB77	AT3G50060	activation
plastoquinone-<i>9</i> biosynthesis	RAV1(2)	AT1G13260	activation
plastoquinone-<i>9</i> biosynthesis	AtSPL3	AT2G33810	inhibition
plastoquinone-<i>9</i> biosynthesis	ATHB1	AT3G01470	inconsistent
plastoquinone-<i>9</i> biosynthesis	TGA1	AT5G65210	inhibition
polyisoprenoid biosynthesis	RAV1(2)	AT1G13260	inhibition
polyisoprenoid biosynthesis	AGL3	AT2G03710	activation
polyisoprenoid biosynthesis	TGA1	AT5G65210	inconsistent
aliphatic glucosinolate biosynthesis, side chain elongation cycle	RAV1(2)	AT1G13260	inconsistent
aliphatic glucosinolate biosynthesis, side chain elongation cycle	AtSPL3	AT2G33810	inconsistent
aliphatic glucosinolate biosynthesis, side chain elongation cycle	ATHB1	AT3G01470	activation
aliphatic glucosinolate biosynthesis, side chain elongation cycle	AGL15	AT5G13790	inhibition
aliphatic glucosinolate biosynthesis, side chain elongation cycle	TGA1	AT5G65210	activation
quercetin glucoside biosynthesis	AtLHY	AT1G01060	inhibition
quercetin glucoside biosynthesis	RAV1(2)	AT1G13260	inconsistent
quercetin glucoside biosynthesis	NAM	AT1G52880	inhibition
quercetin glucoside biosynthesis	WRKY6	AT1G62300	inconsistent
quercetin glucoside biosynthesis	AtSPL3	AT2G33810	inhibition
quercetin glucoside biosynthesis	BZIP12	AT2G41070	inhibition
quercetin glucoside biosynthesis	GATA-2	AT2G45050	activation
quercetin glucoside biosynthesis	ATHB1	AT3G01470	inconsistent
quercetin glucoside biosynthesis	RAP2.2	AT3G14230	activation
quercetin glucoside biosynthesis	AtMYB77	AT3G50060	inconsistent
quercetin glucoside biosynthesis	GATA-4	AT3G60530	inconsistent
quercetin glucoside biosynthesis	DREB2A	AT5G05410	inhibition
quercetin glucoside biosynthesis	HY5	AT5G11260	inhibition
quercetin glucoside biosynthesis	TGA1	AT5G65210	inconsistent
quercetin glucoside biosynthesis	ATHB5	AT5G65310	inconsistent
quercetinsulphates biosynthesis	RAV1(2)	AT1G13260	inconsistent
quercetinsulphates biosynthesis	AGL3	AT2G03710	inhibition
quercetinsulphates biosynthesis	ATHB1	AT3G01470	activation
quercetinsulphates biosynthesis	RAP2.2	AT3G14230	activation
quercetinsulphates biosynthesis	TGA1	AT5G65210	activation
Rubisco shunt	TGA1	AT5G65210	inhibition
salicylic acid biosynthesis	RAV1(2)	AT1G13260	inconsistent
salicylic acid biosynthesis	MYB2	AT2G47190	activation
salicylic acid biosynthesis	ATHB1	AT3G01470	activation
salicylic acid biosynthesis	RAP2.2	AT3G14230	inhibition
salicylic acid biosynthesis	AtERF-1	AT4G17500	inhibition
salicylic acid biosynthesis	TGA1	AT5G65210	inconsistent
scopoletin biosynthesis	RAV1(2)	AT1G13260	inconsistent
scopoletin biosynthesis	WRKY6	AT1G62300	activation
scopoletin biosynthesis	ATHB1	AT3G01470	activation
scopoletin biosynthesis	AtMYB77	AT3G50060	activation
scopoletin biosynthesis	HY5	AT5G11260	activation
scopoletin biosynthesis	TGA1	AT5G65210	activation
scopoletin biosynthesis	ATHB5	AT5G65310	activation
simple coumarins biosynthesis	RAV1(2)	AT1G13260	inconsistent
simple coumarins biosynthesis	AGL3	AT2G03710	inhibition
simple coumarins biosynthesis	ATHB1	AT3G01470	activation
simple coumarins biosynthesis	RAP2.2	AT3G14230	activation
simple coumarins biosynthesis	AtMYB77	AT3G50060	activation
simple coumarins biosynthesis	HY5	AT5G11260	activation
simple coumarins biosynthesis	TGA1	AT5G65210	inconsistent
simple coumarins biosynthesis	ATHB5	AT5G65310	activation
sinapate ester biosynthesis	RAV1(2)	AT1G13260	inconsistent
sinapate ester biosynthesis	NAM	AT1G52880	inhibition
sinapate ester biosynthesis	WRKY6	AT1G62300	activation
sinapate ester biosynthesis	ATHB1	AT3G01470	activation
sinapate ester biosynthesis	TGA1	AT5G65210	inconsistent
stachyose biosynthesis	RAV1(2)	AT1G13260	inconsistent
stachyose biosynthesis	ATHB1	AT3G01470	inhibition
stachyose biosynthesis	TGA1	AT5G65210	activation
sterol biosynthesis	RAV1(2)	AT1G13260	inconsistent
sterol biosynthesis	ANAC019	AT1G52890	inhibition
sterol biosynthesis	GT-2	AT1G76890	activation
sterol biosynthesis	GATA-2	AT2G45050	activation
sterol biosynthesis	ATHB1	AT3G01470	inconsistent
sterol biosynthesis	RAP2.2	AT3G14230	activation
sterol biosynthesis	ANAC055	AT3G15500	inconsistent
sterol biosynthesis	AtMYB15	AT3G23250	inhibition
sterol biosynthesis	GATA-4	AT3G60530	activation
sterol biosynthesis	AtERF-1	AT4G17500	activation
sterol biosynthesis	WRKY18	AT4G31800	inconsistent
sterol biosynthesis	AtERF-2	AT5G47220	activation
sterol biosynthesis	AtERF-5	AT5G47230	activation
sterol biosynthesis	TGA1	AT5G65210	inconsistent
sterol biosynthesis	ATHB5	AT5G65310	inconsistent
sterol biosynthesis	AtMYB44	AT5G67300	inhibition
suberin biosynthesis	RAV1(2)	AT1G13260	inconsistent
suberin biosynthesis	AGL3	AT2G03710	inhibition
suberin biosynthesis	MYB2	AT2G47190	activation
suberin biosynthesis	ATHB1	AT3G01470	activation
suberin biosynthesis	RAP2.2	AT3G14230	inconsistent
suberin biosynthesis	AtERF-1	AT4G17500	inhibition
suberin biosynthesis	TGA1	AT5G65210	activation
&alpha;-amyrin biosynthesis	RAV1(2)	AT1G13260	activation
&alpha;-amyrin biosynthesis	ANAC019	AT1G52890	inhibition
&alpha;-amyrin biosynthesis	GATA-2	AT2G45050	activation
&alpha;-amyrin biosynthesis	ATHB1	AT3G01470	activation
&alpha;-amyrin biosynthesis	ANAC055	AT3G15500	inconsistent
&alpha;-amyrin biosynthesis	GATA-4	AT3G60530	activation
&alpha;-amyrin biosynthesis	WRKY18	AT4G31800	activation
&alpha;-amyrin biosynthesis	TGA1	AT5G65210	inconsistent
&alpha;-amyrin biosynthesis	ATHB5	AT5G65310	activation
superpathway of anthocyanin biosynthesis (from cyanidin and cyanidin 3-<i>O</i>-glucoside)	RAV1(2)	AT1G13260	inhibition
superpathway of anthocyanin biosynthesis (from cyanidin and cyanidin 3-<i>O</i>-glucoside)	ATHB1	AT3G01470	activation
superpathway of carotenoid biosynthesis	RAV1(2)	AT1G13260	inconsistent
superpathway of carotenoid biosynthesis	WRKY6	AT1G62300	inconsistent
superpathway of carotenoid biosynthesis	WRKY40	AT1G80840	activation
superpathway of carotenoid biosynthesis	AGL3	AT2G03710	activation
superpathway of carotenoid biosynthesis	ATHB1	AT3G01470	inconsistent
superpathway of carotenoid biosynthesis	WRKY18	AT4G31800	activation
superpathway of carotenoid biosynthesis	HY5	AT5G11260	inconsistent
superpathway of carotenoid biosynthesis	TGA1	AT5G65210	inconsistent
superpathway of flavones and derivatives biosynthesis	AtLHY	AT1G01060	inhibition
superpathway of flavones and derivatives biosynthesis	RAV1(2)	AT1G13260	inconsistent
superpathway of flavones and derivatives biosynthesis	NAM	AT1G52880	inhibition
superpathway of flavones and derivatives biosynthesis	WRKY6	AT1G62300	inconsistent
superpathway of flavones and derivatives biosynthesis	AGL3	AT2G03710	inconsistent
superpathway of flavones and derivatives biosynthesis	AtSPL3	AT2G33810	inconsistent
superpathway of flavones and derivatives biosynthesis	BZIP12	AT2G41070	inhibition
superpathway of flavones and derivatives biosynthesis	GATA-2	AT2G45050	activation
superpathway of flavones and derivatives biosynthesis	ATHB1	AT3G01470	inconsistent
superpathway of flavones and derivatives biosynthesis	RAP2.2	AT3G14230	activation
superpathway of flavones and derivatives biosynthesis	AtMYB77	AT3G50060	inconsistent
superpathway of flavones and derivatives biosynthesis	GATA-4	AT3G60530	inconsistent
superpathway of flavones and derivatives biosynthesis	DREB2A	AT5G05410	inhibition
superpathway of flavones and derivatives biosynthesis	HY5	AT5G11260	inhibition
superpathway of flavones and derivatives biosynthesis	TGA1	AT5G65210	inconsistent
superpathway of flavones and derivatives biosynthesis	ATHB5	AT5G65310	inconsistent
superpathway of GA<sub>12</sub> biosynthesis	ATHB1	AT3G01470	inhibition
superpathway of geranylgeranyldiphosphate biosynthesis I (cytosolic)	RAV1(2)	AT1G13260	inconsistent
superpathway of geranylgeranyldiphosphate biosynthesis I (cytosolic)	AGL3	AT2G03710	activation
superpathway of geranylgeranyldiphosphate biosynthesis I (cytosolic)	ATHB1	AT3G01470	inconsistent
superpathway of geranylgeranyldiphosphate biosynthesis I (cytosolic)	WRKY18	AT4G31800	inhibition
superpathway of geranylgeranyldiphosphate biosynthesis I (cytosolic)	TGA1	AT5G65210	inconsistent
superpathway of geranylgeranyldiphosphate biosynthesis II (plastidic)	RAV1(2)	AT1G13260	inconsistent
superpathway of geranylgeranyldiphosphate biosynthesis II (plastidic)	NAM	AT1G52880	inhibition
superpathway of geranylgeranyldiphosphate biosynthesis II (plastidic)	AGL3	AT2G03710	activation
superpathway of geranylgeranyldiphosphate biosynthesis II (plastidic)	ATHB1	AT3G01470	inconsistent
superpathway of geranylgeranyldiphosphate biosynthesis II (plastidic)	WRKY18	AT4G31800	inhibition
superpathway of geranylgeranyldiphosphate biosynthesis II (plastidic)	TGA1	AT5G65210	inconsistent
superpathway of gibberellin biosynthesis	RAV1(2)	AT1G13260	activation
superpathway of gibberellin biosynthesis	ATHB1	AT3G01470	inconsistent
superpathway of gibberellin biosynthesis	ATHB5	AT5G65310	inconsistent
superpathway of leucine, valine, and isoleucine biosynthesis	RAV1(2)	AT1G13260	inconsistent
superpathway of leucine, valine, and isoleucine biosynthesis	AtSPL3	AT2G33810	inconsistent
superpathway of leucine, valine, and isoleucine biosynthesis	ATHB1	AT3G01470	activation
superpathway of leucine, valine, and isoleucine biosynthesis	AGL15	AT5G13790	inhibition
superpathway of leucine, valine, and isoleucine biosynthesis	TGA1	AT5G65210	activation
superpathway of phylloquinone biosynthesis	RAV1(2)	AT1G13260	inconsistent
superpathway of phylloquinone biosynthesis	WRKY40	AT1G80840	inhibition
superpathway of phylloquinone biosynthesis	AGL3	AT2G03710	activation
superpathway of phylloquinone biosynthesis	ATHB1	AT3G01470	inconsistent
superpathway of phylloquinone biosynthesis	AtMYB77	AT3G50060	activation
superpathway of phylloquinone biosynthesis	WRKY18	AT4G31800	inhibition
superpathway of phylloquinone biosynthesis	TGA1	AT5G65210	inconsistent
superpathway of phylloquinone biosynthesis	ATHB5	AT5G65310	activation
superpathway of plastoquinone biosynthesis	RAV1(2)	AT1G13260	inconsistent
superpathway of plastoquinone biosynthesis	AGL3	AT2G03710	activation
superpathway of plastoquinone biosynthesis	AtSPL3	AT2G33810	inhibition
superpathway of plastoquinone biosynthesis	ATHB1	AT3G01470	inconsistent
superpathway of plastoquinone biosynthesis	WRKY18	AT4G31800	inhibition
superpathway of plastoquinone biosynthesis	TGA1	AT5G65210	inconsistent
antheraxanthin and violaxanthin biosynthesis	RAV1(2)	AT1G13260	inconsistent
antheraxanthin and violaxanthin biosynthesis	ATHB1	AT3G01470	inhibition
antheraxanthin and violaxanthin biosynthesis	TGA1	AT5G65210	inhibition
thalianol and derivatives biosynthesis	RAV1(2)	AT1G13260	activation
thalianol and derivatives biosynthesis	ATHB1	AT3G01470	activation
thalianol and derivatives biosynthesis	TGA1	AT5G65210	activation
trans,trans-farnesyl diphosphate biosynthesis	TGA1	AT5G65210	inhibition
anthocyanin biosynthesis (pelargonidin 3-O-glucoside, cyanidin 3-O-glucoside)	RAV1(2)	AT1G13260	inhibition
tyrosine degradation	RAV1(2)	AT1G13260	activation
tyrosine degradation	AtSPL3	AT2G33810	inhibition
tyrosine degradation	ATHB1	AT3G01470	inconsistent
vitamin E biosynthesis	RAV1(2)	AT1G13260	inconsistent
vitamin E biosynthesis	GT-2	AT1G76890	inhibition
vitamin E biosynthesis	AtSPL3	AT2G33810	inhibition
vitamin E biosynthesis	ATHB1	AT3G01470	inconsistent
vitamin E biosynthesis	AtMYB77	AT3G50060	inhibition
vitamin E biosynthesis	TGA1	AT5G65210	inhibition
volatile benzenoid ester biosynthesis	TGA1	AT5G65210	activation
xanthophyll cycle	RAV1(2)	AT1G13260	inconsistent
xanthophyll cycle	ATHB1	AT3G01470	inhibition
xanthophyll cycle	TGA1	AT5G65210	inhibition
zeaxanthin biosynthesis	RAV1(2)	AT1G13260	inconsistent
zeaxanthin biosynthesis	WRKY6	AT1G62300	inconsistent
zeaxanthin biosynthesis	WRKY40	AT1G80840	activation
zeaxanthin biosynthesis	AGL3	AT2G03710	activation
zeaxanthin biosynthesis	ATHB1	AT3G01470	activation
zeaxanthin biosynthesis	WRKY18	AT4G31800	activation
zeaxanthin biosynthesis	HY5	AT5G11260	inconsistent
zeaxanthin biosynthesis	TGA1	AT5G65210	activation
asparagine biosynthesis II	RAV1(2)	AT1G13260	activation
asparagine biosynthesis II	ATHB1	AT3G01470	activation
asparagine biosynthesis II	AtMYB77	AT3G50060	inconsistent
asparagine biosynthesis II	HY5	AT5G11260	activation
asparagine biosynthesis II	TGA1	AT5G65210	activation
2,4,6-trinitrotoluene degradation	RAV1(2)	AT1G13260	activation
2,4,6-trinitrotoluene degradation	AtSPL3	AT2G33810	inhibition
2,4,6-trinitrotoluene degradation	ATHB1	AT3G01470	activation
2,4,6-trinitrotoluene degradation	RAP2.2	AT3G14230	activation
2,4,6-trinitrotoluene degradation	AtMYB77	AT3G50060	activation
2,4,6-trinitrotoluene degradation	TGA1	AT5G65210	inconsistent
2,4,6-trinitrotoluene degradation	ATHB5	AT5G65310	inhibition
Calvin cycle	TGA1	AT5G65210	inhibition
camalexin biosynthesis	RAV1(2)	AT1G13260	inconsistent
camalexin biosynthesis	ATHB1	AT3G01470	inconsistent
camalexin biosynthesis	AtMYB77	AT3G50060	inconsistent
camalexin biosynthesis	TGA1	AT5G65210	inconsistent
chlorophyll <i>a</i> biosynthesis II	RAV1(2)	AT1G13260	activation
chlorophyll <i>a</i> biosynthesis II	ATHB1	AT3G01470	activation
chlorophyll <i>a</i> biosynthesis II	AtMYB77	AT3G50060	activation
cholesterol biosynthesis	RAV1(2)	AT1G13260	inconsistent
cholesterol biosynthesis	GT-2	AT1G76890	activation
cholesterol biosynthesis	ATHB1	AT3G01470	inconsistent
cholesterol biosynthesis	AtERF-1	AT4G17500	activation
cholesterol biosynthesis	WRKY18	AT4G31800	activation
cholesterol biosynthesis	AtERF-2	AT5G47220	activation
cholesterol biosynthesis	AtERF-5	AT5G47230	activation
cholesterol biosynthesis	TGA1	AT5G65210	inconsistent
coniferin metabolism	RAV1(2)	AT1G13260	activation
coniferin metabolism	ATHB1	AT3G01470	activation
coniferin metabolism	TGA1	AT5G65210	activation
abscisic acid biosynthesis	RAV1(2)	AT1G13260	inconsistent
abscisic acid biosynthesis	ATHB1	AT3G01470	activation
abscisic acid biosynthesis	TGA1	AT5G65210	inconsistent
cytokinins-<i>O</i>-glucoside biosynthesis	RAV1(2)	AT1G13260	inconsistent
cytokinins-<i>O</i>-glucoside biosynthesis	ATHB1	AT3G01470	activation
cytokinins-<i>O</i>-glucoside biosynthesis	TGA1	AT5G65210	inconsistent
cytokinins-<i>O</i>-glucoside biosynthesis	ATHB5	AT5G65310	inhibition
epoxysqualene biosynthesis	RAV1(2)	AT1G13260	inconsistent
epoxysqualene biosynthesis	GT-2	AT1G76890	activation
epoxysqualene biosynthesis	ATHB1	AT3G01470	inconsistent
epoxysqualene biosynthesis	AtERF-1	AT4G17500	activation
epoxysqualene biosynthesis	AtERF-2	AT5G47220	activation
epoxysqualene biosynthesis	AtERF-5	AT5G47230	activation
epoxysqualene biosynthesis	TGA1	AT5G65210	inconsistent
